# Supplementary material for: Characterization of Flavonoids and Transcripts Involved in Their Biosynthesis in Different Organs of Cissus rotundifolia Lam
Source: Metabolites. 2021 Oct 28;11(11):741. doi: 10.3390/metabo11110741 (PMC8621200; doi:10.3390/metabo11110741)
Supplement: Supplementary file 1 [file metabolites-11-00741-s001.zip]

Archive with 5 entries (4 files):
- Supplementary files/
- Supplementary files/Supplementary figures and tables .pdf
- Supplementary files/Supplementary File S1.xlsx
- Supplementary files/Supplementary file S2.xlsx
- Supplementary files/Supplementary file S3.xlsx
