# Supplementary material for: Characterization of Flavonoids and Transcripts Involved in Their Biosynthesis in Different Organs of Cissus rotundifolia Lam
Source: Metabolites. 2021 Oct 28;11(11):741. doi: 10.3390/metabo11110741 (PMC8621200; doi:10.3390/metabo11110741)
Supplement: Supplementary file 1 [file metabolites-11-00741-s001.zip › Supplementary files/Supplementary File S1.xlsx]

## Sheet: Detected compounds
Index	Q1 (Da)	Q3 (Da)	Rt (min)	Molecular Weight (Da)	Ionization model	Formula	Compounds	Class I	Class II	CAS	Level	Cr-L1	Cr-L2	Cr-L3	Cr-R1	Cr-R2	Cr-R3	Cr-S1	Cr-S2	Cr-S3
pmb2965	619.1	125.03	3.7	620.138	[M-H]-	C28H28O16	Cyanidin O-diacetyl-hexoside-O-glyceric acid	Flavonoids	Anthocyanidins	-	B	1450	1460	613	564	742	391	885	368	239
pmb2957	465.1	241.05	3	466.09	[M-H]-	C24H18O10	Cyanidin O-syringic acid	Flavonoids	Anthocyanidins	-	B	229000	287000	246000	583000	506000	583000	919000	1240000	1040000
mws0171	611	258.07	2.8	611.161	[M]+	C27H31O16+	Cyanidin-3,5-O-diglucoside (Cyanin)	Flavonoids	Anthocyanidins	2611-67-8	B	1100000	714000	677000	710	1000	961	2870000	2490000	2050000
pmb0557	621.1	287.06	3.8	621.109	[M]+	C27H25O17+	Cyanidin-3-O-(3'',6''-O-dimalonyl)glucoside	Flavonoids	Anthocyanidins	171828-60-7	B	2300	3270	2020	273	191	3370	58300	106000	87700
mws1048	449.1	286.8	3.2	449.108	[M]+	C21H21O11+	Cyanidin-3-O-galactoside	Flavonoids	Anthocyanidins	142506-26-1	B	28100	17700	9080	4520	17800	12000	29400	22100	47000
pmb0550	449.1	287.3	3.1	449.108	[M]+	C21H21O11+	Cyanidin-3-O-glucoside (Kuromanin)	Flavonoids	Anthocyanidins	47705-70-4	B	33800	25500	23800	19000	19800	22200	25700	30800	61700
mws0169	595	433.11	3.1	595.166	[M]+	C27H31O15+	Cyanidin-3-O-rutinoside (Keracyanin)	Flavonoids	Anthocyanidins	28338-59-2	B	177000	189000	195000	12800	20300	21400	122000	98800	108000
mws2471	303.05	137.02	4.8	303.05	[M]+	C15H11O7+	Delphinidin	Flavonoids	Anthocyanidins	13270-61-6	B	270000	275000	385000	6120	4120	19000	286000	333000	214000
pme1398	465.1	404.8	2.9	465.103	[M]+	C21H21O12+	Delphinidin-3-O-glucoside (Mirtillin)	Flavonoids	Anthocyanidins	50986-17-9	B	14100	15600	13400	2500	1690	1690	22800	14700	49000
Lmbp003805	611.16	147.04	5.1	611.161	[M]+	C27H31O16+	Delphinidin-3-O-rutinoside	Flavonoids	Anthocyanidins	15674-58-5	A	673000	350000	686000	9	9	9	148000	119000	247000
pme1786	655.2	493.14	3	655.187	[M]+	C29H35O17+	Malvidin-3,5-di-O-glucoside (Malvin)	Flavonoids	Anthocyanidins	-	B	5420	2810	2690	28500	21000	18400	19500	13700	15100
pme0443	493	331.08	3.4	493.134	[M]+	C23H25O12+	Malvidin-3-O-galactoside (Primulin)	Flavonoids	Anthocyanidins	30113-37-2	B	15000	30300	15900	952	1310	157	6670	8660	5950
mws0175	493.14	414.95	3.2	493.134	[M]+	C23H25O12+	Malvidin-3-O-glucoside (Oenin)	Flavonoids	Anthocyanidins	18470-06-9	B	31100	59900	46000	648	494	1870	14000	17200	15000
mws0176	595.17	271.06	2.9	595.166	[M]+	C27H31O15+	Pelargonidin-3,5-O-diglucoside	Flavonoids	Anthocyanidins	17334-58-6	B	4330	2900	2760	770	418	631	19800	27200	21000
pmb0563	301.1	258.05	4.5	301.071	[M]+	C16H13O6+	Peonidin	Flavonoids	Anthocyanidins	134-01-0	B	16600	8270	6780	1870	3220	309	1120	569	338
mws2210	463.12	301.1	3.4	463.123	[M]+	C22H23O11+	Peonidin-3-O-glucoside	Flavonoids	Anthocyanidins	6906-39-4	B	7800	11400	11400	80900	87200	94300	9940	9310	9130
mws0997	479	317.07	2.9	479.118	[M]+	C22H23O12+	Petunidin-3-O-glucoside	Flavonoids	Anthocyanidins	6988-81-4	B	396	1960	3740	47700	40800	32700	9	9	9
pmp000964	287.05	153.02	5.6	286.048	[M+H]+	C15H10O6	Aureusidin	Flavonoids	Aurones	38216-54-5	A	9	9	9	47500	60300	45200	9	9	9
pmp000358	355.15	189.09	6.3	354.147	[M+H]+	C21H22O5	Licoagrochalcone D	Flavonoids	Chalcones	325144-69-2	B	9	9	9	2660	190000	1810	9	9	9
pmp000867	341.1	205.09	6.7	340.131	[M+H]+	C20H20O5	Morachalcone A	Flavonoids	Chalcones	76472-88-3	B	9600	10600	11900	12000	9970	7250	12600	12000	9050
pme2960	273.07	147.04	6	272.068	[M+H]+	C15H12O5	Naringenin chalcone; 2',4,4',6'-Tetrahydroxychalcone	Flavonoids	Chalcones	73692-50-9	B	3360	5340	1300	99800	74900	82300	7870	5630	4720
pme1201	273.08	123.04	6	274.084	[M-H]-	C15H14O5	Phloretin	Flavonoids	Chalcones	60-82-2	A	144000	116000	112000	423000	414000	385000	172000	174000	161000
mws2118	435.13	125	5	436.137	[M-H]-	C21H24O10	Phloretin-2'-O-glucoside (Phlorizin)	Flavonoids	Chalcones	60-81-1	A	21100	19200	23100	61400	41800	46300	118000	93600	117000
pme3285	275	107.05	3.8	274.084	[M+H]+	C15H14O5	Afzelechin (3,5,7,4'-Tetrahydroxyflavan)	Flavonoids	Flavanols	2545-00-8	B	1510	1420	1170	51400	24200	34900	2850	6540	4680
mws0054	289.08	203.07	3.5	290.079	[M-H]-	C15H14O6	Catechin	Flavonoids	Flavanols	154-23-4	B	1560000	1460000	1660000	31100000	29300000	27300000	13300000	12100000	16000000
mws0355	441.3	289.08	4.2	442.09	[M-H]-	C22H18O10	Catechin gallate	Flavonoids	Flavanols	130405-40-2	A	1410000	938000	778000	49900000	54900000	47600000	1950000	1830000	1420000
pmn001416	451.1	231.03	4.7	452.111	[M-H]-	C24H20O9	Catechin-(7,8-bc)-4α-(3,4-dihydroxyphenyl)-dihydro-2-(3H)-one	Flavonoids	Flavanols	-	B	11700	10200	9140	121000	66600	68600	165000	279000	145000
mws1422	275.1	139.04	4.2	274.084	[M+H]+	C15H14O5	Epiafzelechin	Flavonoids	Flavanols	24808-04-6	A	7650	1130	2270	625000	788000	1040000	6470	19100	27700
pme0460	291	123.05	3.8	290.079	[M+H]+	C15H14O6	Epicatechin	Flavonoids	Flavanols	490-46-0	A	19000	26000	21600	3680000	4350000	4970000	74400	71800	143000
mws1397	441.3	125.03	4.3	442.09	[M-H]-	C22H18O10	Epicatechin gallate	Flavonoids	Flavanols	1257-08-5	A	1510000	847000	1020000	48500000	56500000	59900000	2070000	1960000	2000000
mws0042	305	219.07	3	306.074	[M-H]-	C15H14O7	Epigallocatechin	Flavonoids	Flavanols	970-74-1	A	1850000	458000	688000	16100	8550	13700	20100000	14000000	16800000
mws0034	457.2	125.02	3.8	458.085	[M-H]-	C22H18O11	Epigallocatechin-3-gallate	Flavonoids	Flavanols	989-51-5	A	2610000	1790000	1550000	17200	11400	13400	10500000	8240000	6250000
mws0049	307	163.04	2.8	306.074	[M+H]+	C15H14O7	Gallocatechin	Flavonoids	Flavanols	970-73-0	A	19200000	6730000	8070000	66800	37500	33600	72900000	61800000	62000000
mws2220	457.08	305	4	458.085	[M-H]-	C22H18O11	Gallocatechin 3-O-gallate	Flavonoids	Flavanols	5127-64-0	A	53200	34400	38100	9	2270	967	249000	188000	138000
pme3475	273.07	119.05	6.1	272.068	[M+H]+	C15H12O5	Butin	Flavonoids	Flavanones	492-14-8	A	84200	95000	169000	577000	808000	479000	120000	227000	190000
mws0064	287.06	151.01	5.5	288.063	[M-H]-	C15H12O6	Eriodictyol (5,7,3',4'-Tetrahydroxyflavanone)	Flavonoids	Flavanones	552-58-9	B	19200	20000	23800	316000	430000	234000	21500	28000	27500
mws0057	451	163.04	4.2	450.116	[M+H]+	C21H22O11	Eriodictyol-7-O-glucoside	Flavonoids	Flavanones	38965-51-4	B	107000	104000	134000	153000	302000	241000	16900	16200	19500
mws1519	595.17	151	4.2	596.174	[M-H]-	C27H32O15	Eriodictyol-7-O-Rutinoside (Eriocitrin)	Flavonoids	Flavanones	13463-28-0	B	8790	10200	8330	70700	76500	110000	27300	26400	24700
mws0463	301.08	151	6.1	302.079	[M-H]-	C16H14O6	Hesperetin	Flavonoids	Flavanones	520-33-2	B	9	9	9	33800	30500	24200	678	699	506
pmb2970	625.2	463.09	2.8	626.185	[M-H]-	C28H34O16	Hesperetin-5,7-di-O-glucoside	Flavonoids	Flavanones	-	B	20000	21500	20000	9290	5640	7570	25300	19100	22900
pme1598	463.13	257.08	4.3	464.132	[M-H]-	C22H24O11	Hesperetin-5-O-glucoside	Flavonoids	Flavanones	69651-80-5	B	13800000	16700000	20700000	468000	357000	456000	17200000	16300000	13600000
pmb2979	549.2	505.19	4.5	550.132	[M-H]-	C25H26O14	Hesperetin-7-O-(6''-malonyl)glucoside	Flavonoids	Flavanones	-	B	9	9	9	9	5920	2760	9	9	9
pme0001	609.2	301.07	4.5	610.19	[M-H]-	C28H34O15	Hesperetin-7-O-neohesperidoside(Neohesperidin)	Flavonoids	Flavanones	13241-33-3	B	253000	221000	431000	2140	3610	5120	84800	97700	170000
mws0036	609.19	325.07	4.5	610.19	[M-H]-	C28H34O15	Hesperetin-7-O-rutinoside (Hesperidin)	Flavonoids	Flavanones	520-26-3	B	488000	907000	1000000	13600	11000	13700	1500000	1490000	1450000
mws1033	303.09	177.06	6	302.079	[M+H]+	C16H14O6	Homoeriodictyol	Flavonoids	Flavanones	446-71-9	B	9	9	9	9	9	9	5590	7920	9480
pme0376	271.07	119.05	6	272.068	[M-H]-	C15H12O5	Naringenin (5,7,4'-Trihydroxyflavanone)	Flavonoids	Flavanones	480-41-1	A	178000	216000	300000	1590000	1700000	1150000	251000	384000	416000
mws1179	433	151	4.8	434.121	[M-H]-	C21H22O10	Naringenin-7-O-glucoside (Prunin)	Flavonoids	Flavanones	529-55-5	A	2530000	1960000	3570000	641000	678000	667000	332000	352000	372000
pmp001078	581.18	435.12	4.5	580.179	[M+H]+	C27H32O14	Naringenin-7-O-Rutinoside(Narirutin)	Flavonoids	Flavanones	14259-46-2	B	6520	4330	3950	70300	96300	141000	12400	8370	14000
mws1454	477.1	297.08	5	478.147	[M-H]-	C23H26O11	Persicoside	Flavonoids	Flavanones	28978-03-2	B	1110	9	1640	50400	71600	89100	9	1920	9
pmp000562	257.1	131.04	6.1	256.074	[M+H]+	C15H12O4	Pinocembrin (Dihydrochrysin)	Flavonoids	Flavanones	480-39-7	B	2010	3870	3600	77200	67500	63700	7200	2490	7470
mws0791	593	473.15	5.4	594.195	[M-H]-	C28H34O14	Poncirin (Isosakuranetin-7-O-neohesperidoside)	Flavonoids	Flavanones	14941-08-3	B	81200	56700	129000	121000	57700	46100	7700	7750	13500
mws1174	312.9	271.06	6.1	314.079	[M-H]-	C17H14O6	3-O-Acetylpinobanksin	Flavonoids	Flavanonols	52117-69-8	B	7250	12300	17000	2530	2190	2870	2360	3920	2100
mws1094	287.06	125.03	5.1	288.063	[M-H]-	C15H12O6	Aromadendrin (Dihydrokaempferol)	Flavonoids	Flavanonols	480-20-6	B	4470	8240	4120	61700	108000	64300	9210	7310	9480
mws0744	319.05	125.02	4	320.053	[M-H]-	C15H12O8	Dihydromyricetin (Ampelopsin)	Flavonoids	Flavanonols	27200-12-0	B	28100	118000	3890	639	717	355	7910	8440	6800
mws0044	303.06	153.02	4.6	304.058	[M-H]-	C15H12O7	Dihydroquercetin(Taxifolin)	Flavonoids	Flavanonols	480-18-2	B	15000	57400	16900	334000	427000	393000	39500	31200	65400
mws1360	433.12	152	4.8	434.121	[M-H]-	C21H22O10	Engeletin	Flavonoids	Flavanonols	572-31-6	B	2190	1730	9	4570	3840	6880	484	9	9
mws1000	287	109.03	4.1	288.063	[M-H]-	C15H12O6	Fustin	Flavonoids	Flavanonols	20725-03-5	B	9	9	9	262000	410000	396000	3990	3840	8230
mws0914	271	119.05	6	272.068	[M-H]-	C15H12O5	Pinobanksin	Flavonoids	Flavanonols	548-82-3	A	154000	202000	288000	1480000	1550000	1020000	219000	357000	346000
mws1361	449.1	285.04	4.5	450.116	[M-H]-	C21H22O11	Taxifolin-3-O-rhamnoside (Astilbin)	Flavonoids	Flavanonols	29838-67-3	B	342000	300000	512000	78700	78100	60600	58500	46000	51000
pmp000242	639.15	463.12	4	638.148	[M+H]+	C28H30O17	7-Methoxyluteolin-6-C-2''-glucuronylglucoside	Flavonoids	Flavone C-glycosides	-	B	130000	123000	126000	9	9	9	29100	38600	20000
mws1073	595.2	325.07	3.7	594.159	[M+H]+	C27H30O15	Apigenin-6,8-di-C-glucoside (Vicenin-2)	Flavonoids	Flavone C-glycosides	23666-13-9	B	3220	3420	2140	2720	2020	497	1260	187	1030
pmp000240	609.2	433.1	3.9	608.138	[M+H]+	C27H28O16	Apigenin-6-C-(2''-glucuronyl)glucoside	Flavonoids	Flavone C-glycosides	-	B	5950	7750	6900	1110	9	9	2960	2110	2240
pmp000237	579.13	367.08	4.4	578.127	[M+H]+	C26H26O15	Apigenin-6-C-(2''-glucuronyl)xyloside	Flavonoids	Flavone C-glycosides	-	B	11000	8650	6640	372000	596000	515000	2450	2100	5030
mws1434	431.11	283.06	4.2	432.106	[M-H]-	C21H20O10	Apigenin-6-C-glucoside (Isovitexin)	Flavonoids	Flavone C-glycosides	29702-25-8	B	2870000	3590000	1750000	136000	156000	164000	1260000	1190000	900000
pmp001110	535.14	499.12	4.2	534.137	[M+H]+	C25H26O13	Apigenin-6-C-xyloside-8-C-arabinoside	Flavonoids	Flavone C-glycosides	-	B	1320	3810	1540	6520	2060	2650	2770	883	2050
mws0048	431.11	283.06	4.1	432.106	[M-H]-	C21H20O10	Apigenin-8-C-Glucoside (Vitexin)	Flavonoids	Flavone C-glycosides	3681-93-4	B	2680000	3240000	1380000	109000	196000	167000	1250000	1230000	837000
pmb0639	757.2	449.11	3.5	756.211	[M+H]+	C33H40O20	Apigenin-8-C-glucoside-7-O-Sophoroside	Flavonoids	Flavone C-glycosides	-	B	8010	12000	9320	282	69.8	116	6200	3870	4360
pmb0620	787.1	177.06	3.3	786.222	[M+H]+	C34H42O21	Chrysoeriol-6,8-di-C-glucoside-7-O-glucoside	Flavonoids	Flavone C-glycosides	-	B	15300	14800	12400	178	219	307	10000	9730	6390
pmb0629	463.1	343.05	3.6	462.116	[M+H]+	C22H22O11	Chrysoeriol-6-C-glucoside (Isoscoparin)	Flavonoids	Flavone C-glycosides	20013-23-4	B	14600	13900	9070	93.3	127	217	1370	1140	229
pmb2976	755.1	399.17	4.1	756.211	[M-H]-	C33H40O20	Chrysoeriol-8-C-arabinoside-7-O-Sophoroside	Flavonoids	Flavone C-glycosides	-	B	511000	1070000	680000	9	9	9	74100	127000	45400
pmp000120	463.1	343.08	4.5	462.116	[M+H]+	C22H22O11	Diosmetin-6-C-glucoside	Flavonoids	Flavone C-glycosides	-	A	45700	43600	31500	8280	10100	8410	14700	12900	11900
pmb3023	449.1	311.06	3.8	450.116	[M-H]-	C21H22O11	Eriodictyol-8-C-glucoside	Flavonoids	Flavanone C-glycosides	1023271-51-3	B	3860000	3320000	3840000	1310000	1440000	2230000	2090000	2750000	2530000
pmb0628	613.1	415.09	3.5	612.169	[M+H]+	C27H32O16	Eriodictyol-8-C-glucoside-4'-O-glucoside	Flavonoids	Flavanone C-glycosides	-	B	430000	412000	401000	141	191	241	119000	144000	72400
pmb0615	789.1	507.11	3.1	788.237	[M+H]+	C34H44O21	Hesperetin C-hexosyl-O-hexosyl-O-hexoside	Flavonoids	Flavanone C-glycosides	-	B	1940	608	1080	12500	8460	6500	2630	3520	2150
pmb0645	627.1	609.15	3.9	626.185	[M+H]+	C28H34O16	Hesperetin-6-C-glucoside-7-O-glucoside	Flavonoids	Flavanone C-glycosides	-	B	9180	4990	6790	235	235	522	2570	4360	5620
pmb0618	627.1	447.1	3.3	626.185	[M+H]+	C28H34O16	Hesperetin-8-C-glucoside-3'-O-glucoside	Flavonoids	Flavanone C-glycosides	-	B	13700	40900	65200	2670	1620	2490	9160	15800	11300
pme1611	433.12	313.07	4.2	434.121	[M-H]-	C21H22O10	Isohemiphloin	Flavonoids	Flavanone C-glycosides	3682-02-8	B	2040000	1990000	2120000	652000	654000	730000	1660000	1610000	1630000
pmb0622	611.2	299.06	3.4	610.153	[M+H]+	C27H30O16	Isoorientin-4'-O-glucoside	Flavonoids	Flavone C-glycosides	-	B	79300	61600	61000	499	944	213	56200	62900	42400
pmb0684	655.2	449.1	4.9	654.159	[M+H]+	C32H30O15	Isoorientin-6''-O-sinapate	Flavonoids	Flavone C-glycosides	-	B	4780	5910	4360	132	200	144	3790	13500	2860
pmb0662	787.2	395.08	4.2	786.201	[M+H]+	C37H38O19	Isoorientin-7-O-(6''-feruloyl)glucoside	Flavonoids	Flavone C-glycosides	-	B	695	980	1550	9	134	134	23700	60300	11000
pmb0660	757.2	637.16	4.2	756.19	[M+H]+	C36H36O18	Isoorientin-7-O-(6''-p-coumaroyl)glucoside	Flavonoids	Flavone C-glycosides	-	A	3490000	2330000	2850000	735	443	709	1090000	1300000	625000
pmb0624	611.1	329.07	3.5	610.153	[M+H]+	C27H30O16	Isoorientin-7-O-glucoside	Flavonoids	Flavone C-glycosides	-	A	715000	761000	880000	1250	351	253	226000	339000	112000
pmb0672	771.1	415.1	4.4	770.206	[M+H]+	C37H38O18	Isovitexin-7-O-(6''-feruloyl)glucoside	Flavonoids	Flavone C-glycosides	-	B	140000	113000	124000	9	9	9	66200	127000	57900
pmb0652	565.1	313.07	4	564.148	[M+H]+	C26H28O14	Isovitexin-7-O-arabinoside	Flavonoids	Flavone C-glycosides	-	B	134000	181000	112000	2820	2300	2120	42700	51500	38800
pmp000236	565.1	403.1	4.1	564.148	[M+H]+	C26H28O14	Isovitexin-8-O-xyloside	Flavonoids	Flavone C-glycosides	-	B	38400	60500	39200	1660	2550	3090	7160	7950	7060
pmp000126	611.2	575.14	3.5	610.153	[M+H]+	C27H30O16	Luteolin-6,8-di-C-glucoside	Flavonoids	Flavone C-glycosides	29428-58-8	B	69800	55000	42200	1330	1000	1800	15400	21900	5140
pmp000241	625.14	449.11	3.7	624.133	[M+H]+	C27H28O17	Luteolin-6-C-(2''-glucuronyl)glucoside	Flavonoids	Flavone C-glycosides	-	B	3420	5680	3540	9	177	270	7060	6920	4370
pmp000238	581.15	401.08	3.9	580.143	[M+H]+	C26H28O15	Luteolin-6-C-arabinoside-7-O-glucoside	Flavonoids	Flavone C-glycosides	-	B	43900	38100	32100	228	468	77.2	32200	32500	33500
pmp000700	449.1	353.06	4	448.101	[M+H]+	C21H20O11	Luteolin-6-C-glucoside (Isoorientin)	Flavonoids	Flavone C-glycosides	4261-42-1	B	24800000	18300000	22200000	23800	11700	2600	3180000	3410000	1530000
mws1299	449.1	329.07	4	448.101	[M+H]+	C21H20O11	Luteolin-8-C-glucoside (Orientin)	Flavonoids	Flavone C-glycosides	28608-75-5	A	28800000	30300000	23900000	23900	16600	10300	3640000	6360000	1580000
pmb0647	581.1	451.19	3.9	580.143	[M+H]+	C26H28O15	Orientin-4'-O-arabinoside	Flavonoids	Flavone C-glycosides	-	B	21600	17300	19200	3970	6320	5820	3770	7780	6900
pmb0663	611.1	383.08	4.2	610.153	[M+H]+	C27H30O16	Orientin-4'-O-glucoside	Flavonoids	Flavone C-glycosides	-	B	2550	2870	713	9	9	9	28500	32700	29100
pmb0636	581.1	329.07	3.8	580.143	[M+H]+	C26H28O15	Orientin-7-O-arabinoside	Flavonoids	Flavone C-glycosides	-	B	22800	26700	19700	384	199	283	26400	24400	29700
pmb0665	611.2	449.11	4.2	610.153	[M+H]+	C27H30O16	Orientin-7-O-glucoside	Flavonoids	Flavone C-glycosides	-	B	152000	176000	347000	2880	3040	4890	473000	484000	390000
mws1387	609.18	297.08	4.2	608.174	[M+H]+	C28H32O15	Spinosin	Flavonoids	Flavone C-glycosides	72063-39-9	B	86100	158000	60300	422	9	9	21600	25500	7910
pmp000878	447.12	327.08	4.3	446.121	[M+H]+	C22H22O10	Swertisin	Flavonoids	Flavone C-glycosides	6991-10-2	B	13400	11200	16100	4700	2570	3070	38200	49600	10200
pmb0680	741.2	415.1	4.4	740.195	[M+H]+	C36H36O17	Vitexin-7-O-(6''-p-coumaroyl)glucoside	Flavonoids	Flavone C-glycosides	-	A	2890000	3490000	3200000	1610	422	965	688000	715000	459000
pmp000004	331.08	301.03	6.4	330.074	[M+H]+	C17H14O7	4',5,7-Trihydroxy-3',6-dimethoxyflavone (Jaceosidin)	Flavonoids	Flavones	18085-97-7	B	9	9	9	21000	14800	18800	9	9	9
pmp000002	315.08	168	6.2	314.079	[M+H]+	C17H14O6	5,6-Dihydroxy-7,4'-dimethoxyflavone (Ladanein)	Flavonoids	Flavones	10176-71-3	B	2600	828	1500	1610	1880	1910	462	1000	1310
pmp000113	389.1	359.08	7.2	388.116	[M+H]+	C20H20O8	5-Hydroxy-6,7,8,3',4'-pentamethoxyflavone	Flavonoids	Flavones	2174-59-6	A	1880	576	1910	2700	3120	1340	1170	1260	2470
pme3509	255.06	145.03	5.1	254.058	[M+H]+	C15H10O4	7,4'-Dihydroxyflavone	Flavonoids	Flavones	2196-14-7	B	5310	3580	2360	9	2890	5150	10600	7000	12200
pmp000573	447.12	242.06	5.7	446.121	[M+H]+	C22H22O10	Acacetin-7-O-galactoside	Flavonoids	Flavones	-	B	9	3110	2560	9	9	2220	5420	3150	2410
pmp000571	271.06	119.05	6.1	270.053	[M+H]+	C15H10O5	Apigenin	Flavonoids	Flavones	520-36-5	B	18500	12100	12900	7480	5090	9580	8060	6740	10600
pmn001668	415.1	161.04	3.7	416.111	[M-H]-	C21H20O9	Apigenin-4'-O-rhamnoside	Flavonoids	Flavones	133538-77-9	B	9	9	9	112000	49400	55000	9	9	9
mws0072	433.11	256.96	4.2	432.106	[M+H]+	C21H20O10	Apigenin-5-O-glucoside	Flavonoids	Flavones	28757-27-9	B	651000	729000	512000	6440	13400	11500	112000	94600	60000
pmb3006	431.1	268.04	4.6	432.106	[M-H]-	C21H20O10	Apigenin-7-O-glucoside(Cosmosiin)	Flavonoids	Flavones	578-74-5	B	32000	35100	35100	82300	68900	58600	64800	80700	111000
pmb2991	739.1	299.07	4.2	740.216	[M-H]-	C33H40O19	Apigenin-7-O-glucoside-4'-O-rutinoside	Flavonoids	Flavones	-	A	153000	166000	106000	14000	26600	22800	35700	46100	29300
pme0368	579.16	433.11	4.5	578.164	[M+H]+	C27H30O14	Apigenin-7-O-rutinoside (Isorhoifolin)	Flavonoids	Flavones	552-57-8	B	836	1300	1700	1120000	1490000	1050000	4970	3530	9800
mws0040	255.06	129.04	7.2	254.058	[M+H]+	C15H10O4	Chrysin	Flavonoids	Flavones	480-40-0	B	3010	2460	3290	3040	5310	2430	3750	5430	2800
pmb2999	461.1	341.07	4.3	462.116	[M-H]-	C22H22O11	Chrysoeriol-5-O-glucoside	Flavonoids	Flavones	-	B	768000	383000	693000	9	9	5220	14600	12800	19000
pmb3000	503.1	299.02	4.4	504.127	[M-H]-	C24H24O12	Chrysoeriol-7-O-(6''-acetyl)glucoside	Flavonoids	Flavones	-	B	2800	2160	2050	4080	2760	3640	23100	24700	17400
pmb3012	461.1	446.08	4.7	462.116	[M-H]-	C22H22O11	Chrysoeriol-7-O-glucoside	Flavonoids	Flavones	19993-32-9	A	271000	162000	326000	636	12100	14800	7210	13200	1620
pmb0592	771.1	177.05	4.3	770.227	[M+H]+	C34H42O20	Chrysoeriol-7-O-rutinoside-5-O-glucoside	Flavonoids	Flavones	-	B	51200	48400	46400	9	9	9	39700	46800	23100
mws0058	299.06	256.04	6.1	300.063	[M-H]-	C16H12O6	Diosmetin (5,7,3'-Trihydroxy-4'-methoxyflavone)	Flavonoids	Flavones	520-34-3	A	7290	4480	4800	1150000	1260000	1040000	1910	1470	3930
pmp001080	609.18	301.1	4.6	608.174	[M+H]+	C28H32O15	Diosmetin-7-O-Neohesperidoside (Neodiosmin)	Flavonoids	Flavones	38665-01-9	B	2790	3290	5050	7670	6740	9950	22000	22000	30800
mws1661	609.18	463.13	4.7	608.174	[M+H]+	C28H32O15	Diosmetin-7-O-rutinoside (Diosmin)	Flavonoids	Flavones	520-27-4	B	2990	2900	1280	14700	23300	27400	4300	10200	20700
pmp000001	301.07	168	6.2	300.063	[M+H]+	C16H12O6	Hispidulin (5,7,4'-Trihydroxy-6-methoxyflavone)	Flavonoids	Flavones	1447-88-7	A	3390	2270	2400	541000	463000	474000	9	9	1570
pmp000572	287.05	135.05	5.6	286.048	[M+H]+	C15H10O6	Luteolin (5,7,3',4'-Tetrahydroxyflavone)	Flavonoids	Flavones	491-70-3	A	2310	599	3440	46900	58300	49000	301	685	671
pmn001639	447.1	300.03	4.7	448.101	[M-H]-	C21H20O11	Luteolin-4'-O-glucoside	Flavonoids	Flavones	6920-38-3	A	10600000	10900000	11200000	122000	99600	84500	9470000	10200000	8740000
pmn001698	447.1	327.05	4.1	448.101	[M-H]-	C21H20O11	Luteolin-5-O-glucoside	Flavonoids	Flavones	20344-46-1	B	1240000	1460000	1550000	9	9	9	206000	259000	131000
pmb0588	611.1	287.05	3.9	610.153	[M+H]+	C27H30O16	Luteolin-7,3'-di-O-glucoside	Flavonoids	Flavones	52187-80-1	B	446000	390000	424000	823	464	484	103000	122000	70900
pmb0378	625.2	445.11	4.9	624.148	[M+H]+	C31H28O14	Luteolin-7-O-(6''-feruloyl)glucoside	Flavonoids	Flavones	-	B	39400	39900	31800	1310	1780	610	11900	36700	5070
pme2459	449.1	149.03	4.3	448.101	[M+H]+	C21H20O11	Luteolin-7-O-glucoside (Cynaroside)	Flavonoids	Flavones	5373-11-5	B	829000	1080000	890000	4000000	12500000	11000000	333000	487000	281000
pmb0566	581.2	329.07	4.2	580.143	[M+H]+	C26H28O15	Luteolin-7-O-glucoside-5-O-arabinoside	Flavonoids	Flavones	-	B	32200	47300	39200	890	434	1760	13800	12700	9620
pmp001079	595.16	287.05	4.2	594.159	[M+H]+	C27H30O15	Luteolin-7-O-neohesperidoside (Lonicerin)	Flavonoids	Flavones	25694-72-8	A	73700	75800	124000	6340	7510	12000	63400	53200	67700
pmp000593	595.16	287.05	4.3	594.159	[M+H]+	C27H30O15	Luteolin-7-O-rutinoside	Flavonoids	Flavones	3563-98-2	A	824000	1160000	1670000	1470	5170	2560	737000	681000	1000000
mws0043	403.13	327.09	6	402.132	[M+H]+	C21H22O8	Nobiletin (5,6,7,8,3',4'-Hexamethoxyflavone)	Flavonoids	Flavones	478-01-3	A	49700	75800	42700	49700	51600	40700	53000	56800	50200
pmf0371	315.05	136.09	5.2	316.058	[M-H]-	C16H12O7	Pedalitin	Flavonoids	Flavones	22384-63-0	B	611	569	568	3060	3860	3790	2250	3700	3570
mws0055	373.12	325.07	6.5	372.121	[M+H]+	C20H20O7	Tangeretin (4',5,6,7,8-Pentamethoxyflavone)	Flavonoids	Flavones	481-53-8	A	43500	52600	46300	37800	39100	34000	49600	54500	48800
mws1662	269.08	254.07	7.6	268.074	[M+H]+	C16H12O4	Tectochrysin	Flavonoids	Flavones	520-28-5	B	400	848	489	9	268	125	186	514	9
mws0920	301	191.04	4.9	302.043	[M-H]-	C15H10O7	Tricetin (5,7,3',4',5'-Pentahydroxyflavone)	Flavonoids	Flavones	520-31-0	A	9	9	9	9	9	9	4910	2410	9
pmb0719	659.2	235.16	5	658.19	[M+H]+	C32H34O15	Tricin-4'-O-(syringyl alcohol)ether-5-O-glucoside	Flavonoids	Flavones	-	B	2000	2050	1640	6950	13400	12700	11900	18600	14800
pmb3042	491.1	192.08	4.4	492.127	[M-H]-	C23H24O12	Tricin-5-O-Glucoside	Flavonoids	Flavones	32769-00-9	B	114000	159000	160000	8570	10500	9980	141000	49300	45100
pmb3043	637.1	623.17	4.5	638.185	[M-H]-	C29H34O16	Tricin-5-O-rutinoside	Flavonoids	Flavones	-	B	13700	16900	15500	7360	8110	8160	6740	7000	5210
pmb0713	655.2	291.67	4	654.18	[M+H]+	C29H34O17	Tricin-7-O-(2''-O-glucosyl)glucoside	Flavonoids	Flavones	-	B	67400	49100	84400	633	114	289	34600	41800	21700
pmb0736	493.1	331	4.7	492.127	[M+H]+	C23H24O12	Tricin-7-O-Glucoside	Flavonoids	Flavones	32769-01-0	B	1230	1480	3640	8340	3370	7590	5820	4450	6480
pmb3045	505.1	463.09	4.6	506.106	[M-H]-	C23H22O13	Tricin-7-O-Glucuronide	Flavonoids	Flavones	-	B	61500	84300	72900	2250000	2150000	3430000	438000	498000	304000
pmb0743	527.1	331.08	5.9	526.148	[M+H]+	C27H26O11	Tricin-7-O-guaiacylglycerol	Flavonoids	Flavones	-	B	171	226	477	64.5	40.4	110	414	9	9
pmb3041	521.1	359.15	4.2	522.101	[M-H]-	C23H22O14	Tricin-7-O-saccharic acid	Flavonoids	Flavones	-	B	10500	12400	13900	195000	243000	282000	117000	131000	110000
pmp000117	433.2	403.1	6.5	432.142	[M+H]+	C22H24O9	3,5,6,7,8,3',4'-Heptamethoxyflavone	Flavonoids	Flavonols	1178-24-1	A	1210	1430	1700	1230	1700	3340	1080	1870	1460
mws0917	329	271.03	6.8	330.074	[M-H]-	C17H14O7	3,7-Di-O-methylquercetin	Flavonoids	Flavonols	2068-02-2	B	114	9	287	1100	1690	1340	454	1000	1390
pmp001161	389.1	359.07	7	388.116	[M+H]+	C20H20O8	5-Hydroxyauranetin	Flavonoids	Flavonols	50439-46-8	A	757	387	782	430	798	335	521	461	936
pmp001310	627.2	303.05	3.8	626.148	[M+H]+	C27H30O17	6-Hydroxykaempferol-3,6-O-Diglucoside	Flavonoids	Flavonols	-	B	3360	4410	1510	754	433	351	2930	1310	4720
pmp001312	789.2	465.1	3.1	788.201	[M+H]+	C33H40O22	6-Hydroxykaempferol-3,7,6-O-triglycoside	Flavonoids	Flavonols	-	B	258	132	130	188	123	408	729	50.9	375
pmp001311	627.2	303.05	3.4	626.148	[M+H]+	C27H30O17	6-Hydroxykaempferol-7,6-O-Diglucoside	Flavonoids	Flavonols	-	A	103000	149000	196000	4050	5900	4880	32300	37100	34000
pmp001309	465.1	303.1	4.2	464.096	[M+H]+	C21H20O12	6-Hydroxykaempferol-7-O-glucoside	Flavonoids	Flavonols	-	B	3240000	3660000	4960000	88100	120000	131000	2720000	3030000	1900000
pmp000638	355.12	229.05	6.4	354.11	[M+H]+	C20H18O6	8-Prenylkaempferol	Flavonoids	Flavonols	28610-31-3	B	9	9	9	3280	242000	9	9	9	9
mws2186	435.08	303	4.5	434.085	[M+H]+	C20H18O11	Avicularin(Quercetin-3-O-α-L-arabinofuranoside)	Flavonoids	Flavonols	572-30-5	A	22000000	22100000	31700000	6300000	6520000	7700000	9540000	11400000	7660000
mws1326	301.04	255.03	5.6	302.043	[M-H]-	C15H10O7	Herbacetin	Flavonoids	Flavonols	527-95-7	B	1110	1190	1610	692	784	767	124	377	117
mws0066	315.06	243.03	6.3	316.058	[M-H]-	C16H12O7	Isorhamnetin	Flavonoids	Flavonols	480-19-3	B	927	476	229	6500	7080	5060	362	761	999
Li512111	519.11	459.14	5	520.122	[M-H]-	C24H24O13	Isorhamnetin-3-O-(6''-acetylglucoside)	Flavonoids	Flavonols	-	B	342	991	484	511	239	1460	2450	296	807
Li512112	563.1	503.11	5	564.111	[M-H]-	C25H24O15	Isorhamnetin-3-O-(6''-malonyl)glucoside	Flavonoids	Flavonols	-	B	1190	1280	1220	15200	28800	32100	813	446	1680
pmf0374	477.1	314	4.7	478.111	[M-H]-	C22H22O12	Isorhamnetin-3-O-Glucoside	Flavonoids	Flavonols	5041-82-7	B	13900	24700	24000	37400	38400	34700	26900	32300	33100
pme1540	625.17	479.12	4	624.169	[M+H]+	C28H32O16	Isorhamnetin-3-O-neohesperidoside	Flavonoids	Flavonols	55033-90-4	B	973	357	1380	3580	7900	5170	7540	3470	3560
GQ512002	623.1	315.02	4.4	624.169	[M-H]-	C28H32O16	Isorhamnetin-3-O-rutinoside (Narcissin)	Flavonoids	Flavonols	604-80-8	B	12000	16800	12100	9	9	9	45400	46100	68000
pmn001641	475.1	301.04	4.7	476.096	[M-H]-	C22H20O12	Kaempferide-3-O-glucuronide	Flavonoids	Flavonols	-	B	118000	86100	108000	9	9	9	42500	53300	44800
mws1068	285.05	229.05	6.2	286.048	[M-H]-	C15H10O6	Kaempferol (3,5,7,4'-Tetrahydroxyflavone)	Flavonoids	Flavonols	520-18-3	A	5620	5170	7040	4760	706	514	582	1500	2150
Lmbp002592	611.16	329.07	3.8	610.153	[M+H]+	C27H30O16	Kaempferol-3,7-O-diglucoside	Flavonoids	Flavonols	25615-14-9	A	132000	165000	96600	7020	3030	3690	47500	48300	30100
pme2493	579.2	433.11	4.3	578.164	[M+H]+	C27H30O14	Kaempferol-3,7-O-dirhamnoside (Kaempferitrin)	Flavonoids	Flavonols	482-38-2	A	12400	13300	11000	2320000	2420000	3440000	44700	35400	76800
mws1290	593.14	447.1	5.4	594.137	[M-H]-	C30H26O13	Kaempferol-3-O-(6''-p-Coumaroyl)glucoside (Tiliroside)	Flavonoids	Flavonols	20316-62-5	A	83200	63500	132000	120000	61200	46100	8940	7880	13900
pmn001637	417.1	284.03	4.9	418.09	[M-H]-	C20H18O10	Kaempferol-3-O-arabinoside (Juglanin)	Flavonoids	Flavonols	5041-67-8	A	1230000	1270000	1420000	24600	18000	19400	684000	733000	686000
mws2209	447.1	255.03	4.7	448.101	[M-H]-	C21H20O11	Kaempferol-3-O-glucoside (Astragalin)	Flavonoids	Flavonols	480-10-4	B	3660000	4950000	4840000	111000	136000	170000	1530000	1590000	2220000
GQ512005	595.16	287.05	4.3	594.159	[M+H]+	C27H30O15	Kaempferol-3-O-glucoside-7-O-rhamnoside	Flavonoids	Flavonols	-	B	70700	90500	133000	598	124	1190	60700	49400	83900
Lmbp003230	595.16	449.11	4.5	594.159	[M+H]+	C27H30O15	Kaempferol-3-O-neohesperidoside	Flavonoids	Flavonols	32602-81-6	A	2500000	3310000	4140000	7690	9	8150	2240000	1980000	2790000
mws0919	431	284.04	5	432.106	[M-H]-	C21H20O10	Kaempferol-3-O-rhamnoside (Afzelin)(Kaempferin)	Flavonoids	Flavonols	482-39-3	A	273000	225000	296000	9490	16500	12800	266000	280000	322000
pme1605	593.16	285.04	4.2	594.159	[M-H]-	C27H30O15	Kaempferol-3-O-robinobioside(Biorobin)	Flavonoids	Flavonols	17297-56-2	B	1870000	2490000	3130000	44200	59700	48000	2040000	1440000	2230000
pme0369	593.16	285	4.3	594.159	[M-H]-	C27H30O15	Kaempferol-3-O-rutinoside(Nicotiflorin)	Flavonoids	Flavonols	17650-84-9	A	2030000	2590000	3540000	15500	20700	16100	1920000	1520000	1960000
mws0089	447.09	285.04	4.7	448.101	[M-H]-	C21H20O11	Kaempferol-7-O-glucoside	Flavonoids	Flavonols	16290-07-6	B	3700000	4290000	4650000	131000	148000	175000	1370000	1520000	2000000
pme0321	431.11	285.04	5.2	432.106	[M-H]-	C21H20O10	Kaempferol-7-O-rhamnoside	Flavonoids	Flavonols	20196-89-8	A	314000	273000	316000	9110	16600	15400	259000	279000	350000
mws0032	319.04	217.05	4.9	318.038	[M+H]+	C15H10O8	Myricetin	Flavonoids	Flavonols	529-44-2	A	7900	2990	3310	1010	721	859	7170	2860	6230
pmn001640	449.1	269.14	4.3	450.08	[M-H]-	C20H18O12	Myricetin-3-O-arabinoside	Flavonoids	Flavonols	132679-85-7	A	41900000	34700000	41100000	24600	33300	27300	24800000	26400000	25400000
mws0056	463.1	179	4.1	464.096	[M-H]-	C21H20O12	Myricetin-3-O-rhamnoside (Myricitrin)	Flavonoids	Flavonols	17912-87-7	A	13300000	17100000	17200000	17100	4290	3090	8690000	10000000	11200000
pme2954	303.04	229.05	5.6	302.043	[M+H]+	C15H10O7	Quercetin	Flavonoids	Flavonols	117-39-5	A	31400	28700	37200	108000	132000	102000	171000	184000	92200
pmp000596	627.15	303.05	3.4	626.148	[M+H]+	C27H30O17	Quercetin-3-O-(2''-O-galactosyl)glucoside	Flavonoids	Flavonols	56782-99-1	A	324000	508000	405000	794	300	760	35000	32400	18300
Lmbp002336	611.16	465.1	3.6	610.153	[M+H]+	C27H30O16	Quercetin-3-O-(2''-O-rhamnosyl)galactoside	Flavonoids	Flavonols	-	A	123000	169000	184000	1010	619	9	91700	80300	70300
pmb3026	505.1	461.33	4.4	506.106	[M-H]-	C23H22O13	Quercetin-3-O-(6''-acetyl)glucoside	Flavonoids	Flavonols	54542-51-7	B	8110	4670	12600	9	2000	1860	9710	7960	7170
mws4183	433.08	255.03	4.7	434.085	[M-H]-	C20H18O11	Quercetin-3-O-arabinoside (Guaijaverin)	Flavonoids	Flavonols	22255-13-6	A	6670000	5770000	10100000	2690000	1990000	2200000	2480000	3170000	1790000
mws0061	463.1	300.03	4.2	464.096	[M-H]-	C21H20O12	Quercetin-3-O-galactoside (Hyperin)	Flavonoids	Flavonols	482-36-0	B	24300000	27200000	33400000	638000	591000	540000	27100000	30800000	23700000
pmp000580	465.1	289.07	4.3	464.096	[M+H]+	C21H20O12	Quercetin-3-O-glucoside (Isoquercitrin)	Flavonoids	Flavonols	482-35-9	B	25400000	31600000	37800000	771000	1200000	1180000	22700000	26000000	19000000
GQ512006	611.16	303.05	4.1	610.153	[M+H]+	C27H30O16	Quercetin-3-O-glucoside-7-O-rhamnoside	Flavonoids	Flavonols	-	B	115000	205000	257000	3000	3560	3400	474000	439000	455000
GQ512001	771.13	463.05	3.2	772.206	[M-H]-	C33H40O21	Quercetin-3-O-glucosyl(1→3)rhamnosyl(1→6)Galactoside	Flavonoids	Flavonols	134953-93-8	B	8700	9110	11500	357	546	9	4400	4200	4400
mws0045	449.1	129.05	4.8	448.101	[M+H]+	C21H20O11	Quercetin-3-O-rhamnoside(Quercitrin)	Flavonoids	Flavonols	522-12-3	B	24700000	26100000	32800000	297000	277000	183000	24000000	23200000	21200000
pmn001583	609.1	300.03	4.1	610.153	[M-H]-	C27H30O16	Quercetin-3-O-robinobioside	Flavonoids	Flavonols	52525-35-6	A	3260000	4480000	6360000	61200	54200	59800	9350000	7370000	7250000
mws0059	609.1	301.04	4.2	610.153	[M-H]-	C27H30O16	Quercetin-3-O-rutinoside (Rutin)	Flavonoids	Flavonols	153-18-4	A	2380000	3390000	4720000	51500	37900	52500	7390000	6160000	5430000
mws0856	463	179	4.3	464.096	[M-H]-	C21H20O12	Quercetin-4'-O-glucoside (Spiraeoside)	Flavonoids	Flavonols	20229-56-5	B	13000000	14600000	18000000	436000	382000	405000	16900000	17700000	12900000
pmp000589	551.1	303.05	4.6	550.096	[M+H]+	C24H22O15	Quercetin-7-O-(6''-malonyl)glucoside	Flavonoids	Flavonols	-	B	13200	9130	15000	5280	10400	6270	11500	12600	5820
mws1329	463.09	271	4.5	464.096	[M-H]-	C21H20O12	Quercetin-7-O-glucoside	Flavonoids	Flavonols	491-50-9	B	10900000	12600000	17800000	352000	340000	335000	14300000	16100000	10500000
mws0988	315	223.04	6.7	316.058	[M-H]-	C16H12O7	Rhamnetin	Flavonoids	Flavonols	90-19-7	B	407	326	402	428	542	483	128	138	413
pmb0565	509.1	329.11	3.9	508.122	[M+H]+	C23H24O13	Syringetin-3-O-glucoside	Flavonoids	Flavonols	40039-49-4	B	36800	78600	85000	948	654	752	2450	5050	1990
pme3233	285	225.06	5.5	284.068	[M+H]+	C16H12O5	Calycosin	Flavonoids	Isoflavones	20575-57-9	A	707	489	661	21400	18600	31600	2270	1010	1600
pmp000549	431.13	269.07	5.1	430.126	[M+H]+	C22H22O9	Formononetin 7-O-β-D-glycoside(Ononin)	Flavonoids	Isoflavones	486-62-4	B	3190	3730	4880	1970	1830	1740	9	3260	974
pmp000411	565.15	313.07	4.1	564.148	[M+H]+	C26H28O14	Genistein-8-C-apiosyl(1→6)glucoside	Flavonoids	Isoflavones	-	A	82300	124000	73000	409	562	422	37200	49700	40600
pmp000413	433.11	397.09	4.2	432.106	[M+H]+	C21H20O10	Genistein-8-C-glucoside	Flavonoids	Isoflavones	66026-80-0	A	11500000	16100000	8240000	186000	305000	219000	2570000	2460000	1240000
pmp000548	301.07	269.04	6.4	300.063	[M+H]+	C16H12O6	Pratensein	Flavonoids	Isoflavones	2284-31-3	B	3650	2390	1820	537000	557000	455000	763	1310	1600
mws0183	153.1	108.02	3	154.027	[M-H]-	C7H6O4	3,4-Dihydroxybenzoic acid (Protocatechuic acid)	Phenolic acids	Phenolic acids	99-50-3	B	62500	137000	93100	11500000	8150000	10500000	6420000	2980000	1200000
pme0309	183.04	140.01	3.6	184.037	[M-H]-	C8H8O5	3-O-Methylgallic Acid	Phenolic acids	Phenolic acids	3934-84-7	A	48100	38800	42200	893000	87200	669000	114000	103000	84600
mws0566	123.05	105.03	4.5	124.052	[M-H]-	C7H8O2	4-Methylcatechol	Phenolic acids	Phenolic acids	452-86-8	B	1160	971	1040	20600	29700	21200	2130	3200	1260
mws0024	169.02	124.02	2.2	170.022	[M-H]-	C7H6O5	Gallic acid	Phenolic acids	Phenolic acids	149-91-7	A	21200000	16600000	16100000	7830000	16500000	13100000	18700000	27400000	22600000
pme2482	139.1	111.04	3.5	138.032	[M+H]+	C7H6O3	Protocatechualdehyde	Phenolic acids	Phenolic acids	139-85-5	B	7860	8320	12400	177000	196000	219000	14500	13700	23400

## Sheet: Leaf-vs-Stem
Index	Compounds	Class I	Class II	Cr-L1	Cr-L2	Cr-L3	Cr-S1	Cr-S2	Cr-S3	VIP	Fold_Change	LogFC	Type
mws0176	Pelargonidin-3,5-O-diglucoside	Flavonoids	Anthocyanidins	4330	2900	2760	19800	27200	21000	1.32	6.81	2.77	up
mws0997	Petunidin-3-O-glucoside	Flavonoids	Anthocyanidins	396	1960	3740	9	9	9	2.11	0.00443	-7.82	down
pmb0557	Cyanidin-3-O-(3'',6''-O-dimalonyl)glucoside	Flavonoids	Anthocyanidins	2300	3270	2020	58300	106000	87700	1.78	33.2	5.05	up
pmb0563	Peonidin	Flavonoids	Anthocyanidins	16600	8270	6780	1120	569	338	1.56	0.064	-3.96	down
pmb2957	Cyanidin O-syringic acid	Flavonoids	Anthocyanidins	229000	287000	246000	919000	1240000	1040000	1.14	4.2	2.07	up
pme1786	Malvidin-3,5-di-O-glucoside (Malvin)	Flavonoids	Anthocyanidins	5420	2810	2690	19500	13700	15100	1.15	4.42	2.15	up
mws2118	Phloretin-2'-O-glucoside (Phlorizin)	Flavonoids	Chalcones	21100	19200	23100	118000	93600	117000	1.22	5.18	2.37	up
mws0034	Epigallocatechin-3-gallate	Flavonoids	Flavanols	2610000	1790000	1550000	10500000	8240000	6250000	1.12	4.2	2.07	up
mws0042	Epigallocatechin	Flavonoids	Flavanols	1850000	458000	688000	20100000	14000000	16800000	1.62	17	4.09	up
mws0049	Gallocatechin	Flavonoids	Flavanols	19200000	6730000	8070000	72900000	61800000	62000000	1.27	5.79	2.53	up
mws0054	Catechin	Flavonoids	Flavanols	1560000	1460000	1660000	13300000	12100000	16000000	1.41	8.85	3.15	up
mws1422	Epiafzelechin	Flavonoids	Flavanols	7650	1130	2270	6470	19100	27700	1.1	4.82	2.27	up
mws2220	Gallocatechin 3-O-gallate	Flavonoids	Flavanols	53200	34400	38100	249000	188000	138000	1.15	4.57	2.19	up
pme0460	Epicatechin	Flavonoids	Flavanols	19000	26000	21600	74400	71800	143000	1.11	4.34	2.12	up
pmn001416	Catechin-(7,8-bc)-4¦Á-(3,4-dihydroxyphenyl)-dihydro-2-(3H)-one	Flavonoids	Flavanols	11700	10200	9140	165000	279000	145000	1.62	19	4.25	up
pmb0628	Eriodictyol-8-C-glucoside-4'-O-glucoside	Flavonoids	Flavanone C-glycosides	430000	412000	401000	119000	144000	72400	1.08	0.27	-1.89	down
mws0057	Eriodictyol-7-O-glucoside	Flavonoids	Flavanones	107000	104000	134000	16900	16200	19500	1.3	0.152	-2.71	down
mws0463	Hesperetin	Flavonoids	Flavanones	9	9	9	678	699	506	1.96	69.7	6.12	up
mws0791	Poncirin (Isosakuranetin-7-O-neohesperidoside)	Flavonoids	Flavanones	81200	56700	129000	7700	7750	13500	1.39	0.108	-3.2	down
mws1033	Homoeriodictyol	Flavonoids	Flavanones	9	9	9	5590	7920	9480	2.47	851	9.73	up
mws1179	Naringenin-7-O-glucoside (Prunin)	Flavonoids	Flavanones	2530000	1960000	3570000	332000	352000	372000	1.34	0.131	-2.93	down
mws1000	Fustin	Flavonoids	Flavanonols	9	9	9	3990	3840	8230	2.4	595	9.22	up
mws1174	3-O-Acetylpinobanksin	Flavonoids	Flavanonols	7250	12300	17000	2360	3920	2100	1.1	0.229	-2.12	down
mws1361	Taxifolin-3-O-rhamnoside (Astilbin)	Flavonoids	Flavanonols	342000	300000	512000	58500	46000	51000	1.33	0.135	-2.89	down
mws1073	Apigenin-6,8-di-C-glucoside (Vicenin-2)	Flavonoids	Flavone C-glycosides	3220	3420	2140	1260	187	1030	1.04	0.282	-1.83	down
mws1299	Luteolin-8-C-glucoside (Orientin)	Flavonoids	Flavone C-glycosides	28800000	30300000	23900000	3640000	6360000	1580000	1.34	0.14	-2.84	down
mws1387	Spinosin	Flavonoids	Flavone C-glycosides	86100	158000	60300	21600	25500	7910	1.19	0.181	-2.47	down
pmb0624	Isoorientin-7-O-glucoside	Flavonoids	Flavone C-glycosides	715000	761000	880000	226000	339000	112000	1.05	0.287	-1.8	down
pmb0629	Chrysoeriol-6-C-glucoside (Isoscoparin)	Flavonoids	Flavone C-glycosides	14600	13900	9070	1370	1140	229	1.55	0.0729	-3.78	down
pmb0647	Orientin-4'-O-arabinoside	Flavonoids	Flavone C-glycosides	21600	17300	19200	3770	7780	6900	1	0.318	-1.65	down
pmb0652	Isovitexin-7-O-arabinoside	Flavonoids	Flavone C-glycosides	134000	181000	112000	42700	51500	38800	1.01	0.311	-1.68	down
pmb0662	Isoorientin-7-O-(6''-feruloyl)glucoside	Flavonoids	Flavone C-glycosides	695	980	1550	23700	60300	11000	1.66	29.5	4.88	up
pmb0663	Orientin-4'-O-glucoside	Flavonoids	Flavone C-glycosides	2550	2870	713	28500	32700	29100	1.57	14.7	3.88	up
pmb0680	Vitexin-7-O-(6''-p-coumaroyl)glucoside	Flavonoids	Flavone C-glycosides	2890000	3490000	3200000	688000	715000	459000	1.22	0.194	-2.36	down
pmb2976	Chrysoeriol-8-C-arabinoside-7-O-Sophoroside	Flavonoids	Flavone C-glycosides	511000	1070000	680000	74100	127000	45400	1.4	0.109	-3.2	down
pmp000116	Apigenin-8-C-Glucoside (Vitexin)	Flavonoids	Flavone C-glycosides	6040000	8350000	5170000	990000	1150000	645000	1.32	0.142	-2.81	down
pmp000126	Luteolin-6,8-di-C-glucoside	Flavonoids	Flavone C-glycosides	69800	55000	42200	15400	21900	5140	1.09	0.254	-1.98	down
pmp000236	Isovitexin-8-O-xyloside	Flavonoids	Flavone C-glycosides	38400	60500	39200	7160	7950	7060	1.27	0.161	-2.64	down
pmp000242	7-Methoxyluteolin-6-C-2''-glucuronylglucoside	Flavonoids	Flavone C-glycosides	130000	123000	126000	29100	38600	20000	1.15	0.231	-2.11	down
pmp000700	Luteolin-6-C-glucoside (Isoorientin)	Flavonoids	Flavone C-glycosides	24800000	18300000	22200000	3180000	3410000	1530000	1.37	0.124	-3.01	down
mws0072	Apigenin-5-O-glucoside	Flavonoids	Flavones	651000	729000	512000	112000	94600	60000	1.33	0.141	-2.83	down
mws0920	Tricetin (5,7,3',4',5'-Pentahydroxyflavone)	Flavonoids	Flavones	9	9	9	4910	2410	9	1.6	271	8.08	up
mws1661	Diosmetin-7-O-rutinoside (Diosmin)	Flavonoids	Flavones	2990	2900	1280	4300	10200	20700	1.04	4.91	2.3	up
pmb0566	Luteolin-7-O-glucoside-5-O-arabinoside	Flavonoids	Flavones	32200	47300	39200	13800	12700	9620	1.02	0.304	-1.72	down
pmb0588	Luteolin-7,3'-di-O-glucoside	Flavonoids	Flavones	446000	390000	424000	103000	122000	70900	1.14	0.235	-2.09	down
pmb0719	Tricin-4'-O-(syringyl alcohol)ether-5-O-glucoside	Flavonoids	Flavones	2000	2050	1640	11900	18600	14800	1.36	7.96	2.99	up
pmb0743	Tricin-7-O-guaiacylglycerol	Flavonoids	Flavones	171	226	477	414	9	9	1.09	0.494	-1.02	down
pmb2991	Apigenin-7-O-glucoside-4'-O-rutinoside	Flavonoids	Flavones	153000	166000	106000	35700	46100	29300	1.08	0.261	-1.94	down
pmb2999	Chrysoeriol-5-O-glucoside	Flavonoids	Flavones	768000	383000	693000	14600	12800	19000	1.82	0.0252	-5.31	down
pmb3000	Chrysoeriol-7-O-(6''-acetyl)glucoside	Flavonoids	Flavones	2800	2160	2050	23100	24700	17400	1.42	9.3	3.22	up
pmb3012	Chrysoeriol-7-O-glucoside	Flavonoids	Flavones	271000	162000	326000	7210	13200	1620	1.81	0.029	-5.11	down
pmb3041	Tricin-7-O-saccharic acid	Flavonoids	Flavones	10500	12400	13900	117000	131000	110000	1.44	9.73	3.28	up
pmb3045	Tricin-7-O-Glucuronide	Flavonoids	Flavones	61500	84300	72900	438000	498000	304000	1.24	5.67	2.5	up
pme0368	Apigenin-7-O-rutinoside (Isorhoifolin)	Flavonoids	Flavones	836	1300	1700	4970	3530	9800	1.11	4.77	2.25	up
pmf0371	Pedalitin	Flavonoids	Flavones	611	569	568	2250	3700	3570	1.22	5.45	2.45	up
pmn001698	Luteolin-5-O-glucoside	Flavonoids	Flavones	1240000	1460000	1550000	206000	259000	131000	1.33	0.14	-2.83	down
pmp000001	Hispidulin (5,7,4'-Trihydroxy-6-methoxyflavone)	Flavonoids	Flavones	3390	2270	2400	9	9	1570	1.65	0.197	-2.34	down
pmp001080	Diosmetin-7-O-Neohesperidoside (Neodiosmin)	Flavonoids	Flavones	2790	3290	5050	22000	22000	30800	1.31	6.72	2.75	up
GQ512002	Isorhamnetin-3-O-rutinoside (Narcissin)	Flavonoids	Flavonols	12000	16800	12100	45400	46100	68000	1.09	3.9	1.96	up
mws0917	3,7-Di-O-methylquercetin	Flavonoids	Flavonols	114	9	287	454	1000	1390	1.33	6.94	2.79	up
mws1068	Kaempferol (3,5,7,4'-Tetrahydroxyflavone)	Flavonoids	Flavonols	5620	5170	7040	582	1500	2150	1.13	0.237	-2.07	down
mws1290	Kaempferol-3-O-(6''-p-Coumaroyl)glucoside (Tiliroside)	Flavonoids	Flavonols	83200	63500	132000	8940	7880	13900	1.39	0.11	-3.18	down
mws1326	Herbacetin	Flavonoids	Flavonols	1110	1190	1610	124	377	117	1.3	0.158	-2.66	down
pmb0565	Syringetin-3-O-glucoside	Flavonoids	Flavonols	36800	78600	85000	2450	5050	1990	1.65	0.0474	-4.4	down
pme1540	Isorhamnetin-3-O-neohesperidoside	Flavonoids	Flavonols	973	357	1380	7540	3470	3560	1.19	5.38	2.43	up
pme2493	Kaempferol-3,7-O-dirhamnoside (Kaempferitrin)	Flavonoids	Flavonols	12400	13300	11000	44700	35400	76800	1.1	4.28	2.1	up
pme2954	Quercetin	Flavonoids	Flavonols	31400	28700	37200	171000	184000	92200	1.14	4.6	2.2	up
pmp000596	Quercetin-3-O-(2''-O-galactosyl)glucoside	Flavonoids	Flavonols	324000	508000	405000	35000	32400	18300	1.55	0.0693	-3.85	down
pmp001311	6-Hydroxykaempferol-7,6-O-Diglucoside	Flavonoids	Flavonols	103000	149000	196000	32300	37100	34000	1.12	0.231	-2.12	down
pmp000413	Genistein-8-C-glucoside	Flavonoids	Isoflavones	11500000	16100000	8240000	2570000	2460000	1240000	1.23	0.175	-2.52	down
pmp000549	Formononetin-7-O-glucoside (Ononin)	Flavonoids	Isoflavones	3190	3730	4880	9	3260	974	1.16	0.36	-1.48	down
mws0183	3,4-Dihydroxybenzoic acid (Protocatechuic acid)	Flavonoids	Phenolic acids	62500	137000	93100	6420000	2980000	1200000	1.73	36.2	5.18	up

## Sheet: Root-vs-Leaf
Index	Compounds	Class I	Class II	Cr-R1	Cr-R2	Cr-R3	Cr-L1	Cr-L2	Cr-L3	VIP	Fold_Change	LogFC	Type
Lmbp003805	Delphinidin-3-O-rutinoside	Flavonoids	Anthocyanidins	9	9	9	673000	350000	686000	1.73	63300	15.9	up
mws0171	Cyanidin-3,5-O-diglucoside (Cyanin)	Flavonoids	Anthocyanidins	710	1000	961	1100000	714000	677000	1.36	933	9.87	up
mws0175	Malvidin-3-O-glucoside (Oenin)	Flavonoids	Anthocyanidins	648	494	1870	31100	59900	46000	1.03	45.5	5.51	up
pmp000964	Aureusidin	Flavonoids	Aurones	47500	60300	45200	9	9	9	1.54	0.000176	-12.5	down
pmp000358	Licoagrochalcone D	Flavonoids	Chalcones	2660	190000	1810	9	9	9	1.32	0.000139	-12.8	down
mws0034	Epigallocatechin-3-gallate	Flavonoids	Flavanols	17200	11400	13400	2610000	1790000	1550000	1.16	142	7.15	up
mws0042	Epigallocatechin	Flavonoids	Flavanols	16100	8550	13700	1850000	458000	688000	1.06	78.1	6.29	up
mws0049	Gallocatechin	Flavonoids	Flavanols	66800	37500	33600	19200000	6730000	8070000	1.21	247	7.95	up
mws0355	Catechin gallate	Flavonoids	Flavanols	49900000	54900000	47600000	1410000	938000	778000	1.03	0.0205	-5.61	down
mws1397	Epicatechin gallate	Flavonoids	Flavanols	48500000	56500000	59900000	1510000	847000	1020000	1.03	0.0205	-5.61	down
mws1422	Epiafzelechin	Flavonoids	Flavanols	625000	788000	1040000	7650	1130	2270	1.23	0.0045	-7.79	down
mws2220	Gallocatechin 3-O-gallate	Flavonoids	Flavanols	9	2270	967	53200	34400	38100	1.07	38.7	5.28	up
pme0460	Epicatechin	Flavonoids	Flavanols	3680000	4350000	4970000	19000	26000	21600	1.2	0.00512	-7.61	down
pmn001415	Catechin-(7,8-bc)-4¦Â-(3,4-dihydroxyphenyl)-dihydro-2-(3H)-one	Flavonoids	Flavanols	75700	57200	59800	9	9	9	1.56	0.00014	-12.8	down
pmb0628	Eriodictyol-8-C-glucoside-4'-O-glucoside	Flavonoids	Flavanone C-glycosides	141	191	241	430000	412000	401000	1.45	2170	11.1	up
mws0036	Hesperetin-7-O-rutinoside (Hesperidin)	Flavonoids	Flavanones	13600	11000	13700	488000	907000	1000000	1.05	62.5	5.97	up
mws0463	Hesperetin	Flavonoids	Flavanones	33800	30500	24200	9	9	9	1.49	0.000305	-11.7	down
mws1454	Persicoside	Flavonoids	Flavanones	50400	71600	89100	1110	9	1640	1.15	0.0131	-6.26	down
pme0001	Hesperetin-7-O-neohesperidoside(Neohesperidin)	Flavonoids	Flavanones	2140	3610	5120	253000	221000	431000	1.1	83.3	6.38	up
pme1598	Hesperetin-5-O-glucoside	Flavonoids	Flavanones	468000	357000	456000	13800000	16700000	20700000	1	40	5.32	up
mws1000	Fustin	Flavonoids	Flavanonols	262000	410000	396000	9	9	9	1.7	2.53e-05	-15.3	down
mws1299	Luteolin-8-C-glucoside (Orientin)	Flavonoids	Flavone C-glycosides	23900	16600	10300	28800000	30300000	23900000	1.42	1630	10.7	up
mws1387	Spinosin	Flavonoids	Flavone C-glycosides	422	9	9	86100	158000	60300	1.44	692	9.43	up
pmb0620	Chrysoeriol-6,8-di-C-glucoside-7-O-glucoside	Flavonoids	Flavone C-glycosides	178	219	307	15300	14800	12400	1.06	60.4	5.92	up
pmb0622	Isoorientin-4'-O-glucoside	Flavonoids	Flavone C-glycosides	499	944	213	79300	61600	61000	1.16	122	6.93	up
pmb0624	Isoorientin-7-O-glucoside	Flavonoids	Flavone C-glycosides	1250	351	253	715000	761000	880000	1.41	1270	10.3	up
pmb0629	Chrysoeriol-6-C-glucoside (Isoscoparin)	Flavonoids	Flavone C-glycosides	93.3	127	217	14600	13900	9070	1.1	85.9	6.42	up
pmb0636	Orientin-7-O-arabinoside	Flavonoids	Flavone C-glycosides	384	199	283	22800	26700	19700	1.09	79.9	6.32	up
pmb0639	Apigenin-8-C-glucoside-7-O-Sophoroside	Flavonoids	Flavone C-glycosides	282	69.8	116	8010	12000	9320	1.07	62.7	5.97	up
pmb0652	Isovitexin-7-O-arabinoside	Flavonoids	Flavone C-glycosides	2820	2300	2120	134000	181000	112000	1.05	59	5.88	up
pmb0660	Isoorientin-7-O-(6''-p-coumaroyl)glucoside	Flavonoids	Flavone C-glycosides	735	443	709	3490000	2330000	2850000	1.52	4590	12.2	up
pmb0663	Orientin-4'-O-glucoside	Flavonoids	Flavone C-glycosides	9	9	9	2550	2870	713	1.19	227	7.83	up
pmb0665	Orientin-7-O-glucoside	Flavonoids	Flavone C-glycosides	2880	3040	4890	152000	176000	347000	1.05	62.4	5.96	up
pmb0672	Isovitexin-7-O-(6''-feruloyl)glucoside	Flavonoids	Flavone C-glycosides	9	9	9	140000	113000	124000	1.61	14000	13.8	up
pmb0680	Vitexin-7-O-(6''-p-coumaroyl)glucoside	Flavonoids	Flavone C-glycosides	1610	422	965	2890000	3490000	3200000	1.49	3200	11.6	up
pmb2976	Chrysoeriol-8-C-arabinoside-7-O-Sophoroside	Flavonoids	Flavone C-glycosides	9	9	9	511000	1070000	680000	1.76	83700	16.4	up
pmp000116	Apigenin-8-C-Glucoside (Vitexin)	Flavonoids	Flavone C-glycosides	84400	202000	117000	6040000	8350000	5170000	1.03	48.5	5.6	up
pmp000126	Luteolin-6,8-di-C-glucoside	Flavonoids	Flavone C-glycosides	1330	1000	1800	69800	55000	42200	1	40.4	5.34	up
pmp000237	Apigenin-6-C-(2''-glucuronyl)xyloside	Flavonoids	Flavone C-glycosides	372000	596000	515000	11000	8650	6640	1.05	0.0177	-5.82	down
pmp000238	Luteolin-6-C-arabinoside-7-O-glucoside	Flavonoids	Flavone C-glycosides	228	468	77.2	43900	38100	32100	1.18	148	7.21	up
pmp000240	Apigenin-6-C-(2''-glucuronyl)glucoside	Flavonoids	Flavone C-glycosides	1110	9	9	5950	7750	6900	1.07	18.3	4.19	up
pmp000242	7-Methoxyluteolin-6-C-2''-glucuronylglucoside	Flavonoids	Flavone C-glycosides	9	9	9	130000	123000	126000	1.61	14000	13.8	up
pmp000700	Luteolin-6-C-glucoside (Isoorientin)	Flavonoids	Flavone C-glycosides	23800	11700	2600	24800000	18300000	22200000	1.45	1710	10.7	up
mws0058	Diosmetin (5,7,3'-Trihydroxy-4'-methoxyflavone)	Flavonoids	Flavones	1150000	1260000	1040000	7290	4480	4800	1.21	0.0048	-7.7	down
mws0072	Apigenin-5-O-glucoside	Flavonoids	Flavones	6440	13400	11500	651000	729000	512000	1.06	60.4	5.92	up
pmb0566	Luteolin-7-O-glucoside-5-O-arabinoside	Flavonoids	Flavones	890	434	1760	32200	47300	39200	1.01	38.5	5.27	up
pmb0588	Luteolin-7,3'-di-O-glucoside	Flavonoids	Flavones	823	464	484	446000	390000	424000	1.34	711	9.47	up
pmb0592	Chrysoeriol-7-O-rutinoside-5-O-glucoside	Flavonoids	Flavones	9	9	9	51200	48400	46400	1.53	5410	12.4	up
pmb0713	Tricin-7-O-(2''-O-glucosyl)glucoside	Flavonoids	Flavones	633	114	289	67400	49100	84400	1.21	194	7.6	up
pmb2999	Chrysoeriol-5-O-glucoside	Flavonoids	Flavones	9	9	5220	768000	383000	693000	1.49	352	8.46	up
pme0368	Apigenin-7-O-rutinoside (Isorhoifolin)	Flavonoids	Flavones	1120000	1490000	1050000	836	1300	1700	1.37	0.00105	-9.9	down
pmn001405	Luteolin-7-O-glucoside (Cynaroside)	Flavonoids	Flavones	9	9	9	662000	810000	777000	1.76	83300	16.3	up
pmn001639	Luteolin-4'-O-glucoside	Flavonoids	Flavones	122000	99600	84500	10600000	10900000	11200000	1.13	107	6.74	up
pmn001668	Apigenin-4'-O-rhamnoside	Flavonoids	Flavones	112000	49400	55000	9	9	9	1.56	0.000125	-13	down
pmn001698	Luteolin-5-O-glucoside	Flavonoids	Flavones	9	9	9	1240000	1460000	1550000	1.81	157000	17.3	up
pmp000001	Hispidulin (5,7,4'-Trihydroxy-6-methoxyflavone)	Flavonoids	Flavones	541000	463000	474000	3390	2270	2400	1.19	0.00545	-7.52	down
pmp000004	4',5,7-Trihydroxy-3',6-dimethoxyflavone (Jaceosidin)	Flavonoids	Flavones	21000	14800	18800	9	9	9	1.44	0.000495	-11	down
pmp000593	Luteolin-7-O-rutinoside	Flavonoids	Flavones	1470	5170	2560	824000	1160000	1670000	1.28	397	8.63	up
GQ512001	Quercetin-3-O-glucosyl(1¡ú3)rhamnosyl(1¡ú6)Galactoside	Flavonoids	Flavonols	357	546	9	8700	9110	11500	1.01	32.1	5.01	up
GQ512002	Isorhamnetin-3-O-rutinoside (Narcissin)	Flavonoids	Flavonols	9	9	9	12000	16800	12100	1.41	1510	10.6	up
GQ512005	Kaempferol-3-O-glucoside-7-O-rhamnoside	Flavonoids	Flavonols	598	124	1190	70700	90500	133000	1.19	154	7.27	up
GQ512006	Quercetin-3-O-glucoside-7-O-rhamnoside	Flavonoids	Flavonols	3000	3560	3400	115000	205000	257000	1.04	57.9	5.86	up
Lmbp002336	Quercetin-3-O-(2''-O-rhamnosyl)galactoside	Flavonoids	Flavonols	1010	619	9	123000	169000	184000	1.3	291	8.18	up
Lmbp003230	Kaempferol-3-O-neohesperidoside	Flavonoids	Flavonols	7690	9	8150	2500000	3310000	4140000	1.41	628	9.29	up
Lmbp003737	Kaempferol-3-O-rhamnoside (Afzelin)(Kaempferin)	Flavonoids	Flavonols	5280	6010	5610	4890000	3770000	4130000	1.34	757	9.56	up
mws0045	Quercetin-3-O-rhamnoside(Quercitrin)	Flavonoids	Flavonols	297000	277000	183000	24700000	26100000	32800000	1.13	110	6.79	up
mws0056	Myricetin-3-O-rhamnoside (Myricitrin)	Flavonoids	Flavonols	17100	4290	3090	13300000	17100000	17200000	1.46	1940	10.9	up
mws0059	Quercetin-3-O-rutinoside (Rutin)	Flavonoids	Flavonols	51500	37900	52500	2380000	3390000	4720000	1.08	73.9	6.21	up
mws0061	Quercetin-3-O-galactoside (Hyperin)	Flavonoids	Flavonols	638000	591000	540000	24300000	27200000	33400000	1.03	48	5.58	up
mws0091	Quercetin-3-O-glucoside (Isoquercitrin)	Flavonoids	Flavonols	475000	388000	463000	20200000	24000000	28200000	1.04	54.6	5.77	up
pmb0565	Syringetin-3-O-glucoside	Flavonoids	Flavonols	948	654	752	36800	78600	85000	1.09	85.1	6.41	up
pme0369	Kaempferol-3-O-rutinoside(Nicotiflorin)	Flavonoids	Flavonols	15500	20700	16100	2030000	2590000	3540000	1.17	156	7.29	up
pme1605	Kaempferol-3-O-robinobioside(Biorobin)	Flavonoids	Flavonols	44200	59700	48000	1870000	2490000	3130000	1.03	49.3	5.62	up
pme2493	Kaempferol-3,7-O-dirhamnoside (Kaempferitrin)	Flavonoids	Flavonols	2320000	2420000	3440000	12400	13300	11000	1.21	0.00449	-7.8	down
pmn001583	Quercetin-3-O-robinobioside	Flavonoids	Flavonols	61200	54200	59800	3260000	4480000	6360000	1.09	80.5	6.33	up
pmn001637	Kaempferol-3-O-arabinoside (Juglanin)	Flavonoids	Flavonols	24600	18000	19400	1230000	1270000	1420000	1.06	63.2	5.98	up
pmn001640	Myricetin-3-O-arabinoside	Flavonoids	Flavonols	24600	33300	27300	41900000	34700000	41100000	1.41	1380	10.4	up
pmn001641	Kaempferide-3-O-glucuronide	Flavonoids	Flavonols	9	9	9	118000	86100	108000	1.6	11600	13.5	up
pmp000596	Quercetin-3-O-(2''-O-galactosyl)glucoside	Flavonoids	Flavonols	794	300	760	324000	508000	405000	1.34	667	9.38	up
pmp000411	Genistein-8-C-apiosyl(1¡ú6)glucoside	Flavonoids	Isoflavones	409	562	422	82300	124000	73000	1.2	201	7.65	up
pmp000413	Genistein-8-C-glucoside	Flavonoids	Isoflavones	186000	305000	219000	11500000	16100000	8240000	1.03	50.5	5.66	up
pmp000548	Pratensein	Flavonoids	Isoflavones	537000	557000	455000	3650	2390	1820	1.2	0.00507	-7.62	down
mws0183	3,4-Dihydroxybenzoic acid (Protocatechuic acid)	Flavonoids	Phenolic acids	11500000	8150000	10500000	62500	137000	93100	1.13	0.0097	-6.69	down

## Sheet: Root-vs-stem
Index	Compounds	Class I	Class II	Level	Cr-R1	Cr-R2	Cr-R3	Cr-S1	Cr-S2	Cr-S3	VIP	Fold_Change	LogFC	Type
Lmbp003805	Delphinidin-3-O-rutinoside	Flavonoids	Anthocyanidins	A	9	9	9	148000	119000	247000	1.75	19000	14.2	up
mws0171	Cyanidin-3,5-O-diglucoside (Cyanin)	Flavonoids	Anthocyanidins	B	710	1000	961	2870000	2490000	2050000	1.57	2770	11.4	up
mws0176	Pelargonidin-3,5-O-diglucoside	Flavonoids	Anthocyanidins	B	770	418	631	19800	27200	21000	1.06	37.4	5.22	up
mws0997	Petunidin-3-O-glucoside	Flavonoids	Anthocyanidins	B	47700	40800	32700	9	9	9	1.62	0.000223	-12.1	down
mws2471	Delphinidin	Flavonoids	Anthocyanidins	B	6120	4120	19000	286000	333000	214000	1.03	28.5	4.83	up
pmb0557	Cyanidin-3-O-(3'',6''-O-dimalonyl)glucoside	Flavonoids	Anthocyanidins	B	273	191	3370	58300	106000	87700	1.21	65.7	6.04	up
pmp000964	Aureusidin	Flavonoids	Aurones	A	47500	60300	45200	9	9	9	1.64	0.000176	-12.5	down
pmp000358	Licoagrochalcone D	Flavonoids	Chalcones	B	2660	190000	1810	9	9	9	1.41	0.000139	-12.8	down
mws0034	Epigallocatechin-3-gallate	Flavonoids	Flavanols	A	17200	11400	13400	10500000	8240000	6250000	1.41	595	9.22	up
mws0042	Epigallocatechin	Flavonoids	Flavanols	A	16100	8550	13700	20100000	14000000	16800000	1.5	1330	10.4	up
mws0049	Gallocatechin	Flavonoids	Flavanols	A	66800	37500	33600	72900000	61800000	62000000	1.51	1430	10.5	up
mws0355	Catechin gallate	Flavonoids	Flavanols	A	49900000	54900000	47600000	1950000	1830000	1420000	1.03	0.0341	-4.87	down
mws1397	Epicatechin gallate	Flavonoids	Flavanols	A	48500000	56500000	59900000	2070000	1960000	2000000	1.01	0.0366	-4.77	down
mws1422	Epiafzelechin	Flavonoids	Flavanols	A	625000	788000	1040000	6470	19100	27700	1.1	0.0217	-5.53	down
mws2220	Gallocatechin 3-O-gallate	Flavonoids	Flavanols	A	9	2270	967	249000	188000	138000	1.34	177	7.47	up
pme0460	Epicatechin	Flavonoids	Flavanols	A	3680000	4350000	4970000	74400	71800	143000	1.09	0.0222	-5.49	down
pmn001415	Catechin-(7,8-bc)-4¦Â-(3,4-dihydroxyphenyl)-dihydro-2-(3H)-one	Flavonoids	Flavanols	B	75700	57200	59800	9	9	9	1.66	0.00014	-12.8	down
pmb0628	Eriodictyol-8-C-glucoside-4'-O-glucoside	Flavonoids	Flavanone C-glycosides	B	141	191	241	119000	144000	72400	1.41	585	9.19	up
mws0036	Hesperetin-7-O-rutinoside (Hesperidin)	Flavonoids	Flavanones	B	13600	11000	13700	1500000	1490000	1450000	1.22	116	6.86	up
mws0463	Hesperetin	Flavonoids	Flavanones	B	33800	30500	24200	678	699	506	1.09	0.0213	-5.55	down
mws1033	Homoeriodictyol	Flavonoids	Flavanones	B	9	9	9	5590	7920	9480	1.45	851	9.73	up
mws1454	Persicoside	Flavonoids	Flavanones	B	50400	71600	89100	9	1920	9	1.41	0.00918	-6.77	down
pme0001	Hesperetin-7-O-neohesperidoside(Neohesperidin)	Flavonoids	Flavanones	B	2140	3610	5120	84800	97700	170000	1.03	32.4	5.02	up
pme1598	Hesperetin-5-O-glucoside	Flavonoids	Flavanones	B	468000	357000	456000	17200000	16300000	13600000	1.06	36.8	5.2	up
mws1000	Fustin	Flavonoids	Flavanonols	B	262000	410000	396000	3990	3840	8230	1.14	0.015	-6.06	down
mws1360	Engeletin	Flavonoids	Flavanonols	B	4570	3840	6880	484	9	9	1.17	0.0328	-4.93	down
mws1299	Luteolin-8-C-glucoside (Orientin)	Flavonoids	Flavone C-glycosides	A	23900	16600	10300	3640000	6360000	1580000	1.28	228	7.83	up
mws1387	Spinosin	Flavonoids	Flavone C-glycosides	B	422	9	9	21600	25500	7910	1.33	125	6.97	up
pmb0620	Chrysoeriol-6,8-di-C-glucoside-7-O-glucoside	Flavonoids	Flavone C-glycosides	B	178	219	307	10000	9730	6390	1.06	37.1	5.21	up
pmb0622	Isoorientin-4'-O-glucoside	Flavonoids	Flavone C-glycosides	B	499	944	213	56200	62900	42400	1.2	97.5	6.61	up
pmb0624	Isoorientin-7-O-glucoside	Flavonoids	Flavone C-glycosides	A	1250	351	253	226000	339000	112000	1.36	365	8.51	up
pmb0636	Orientin-7-O-arabinoside	Flavonoids	Flavone C-glycosides	B	384	199	283	26400	24400	29700	1.19	93	6.54	up
pmb0639	Apigenin-8-C-glucoside-7-O-Sophoroside	Flavonoids	Flavone C-glycosides	B	282	69.8	116	6200	3870	4360	1.04	30.8	4.95	up
pmb0660	Isoorientin-7-O-(6''-p-coumaroyl)glucoside	Flavonoids	Flavone C-glycosides	A	735	443	709	1090000	1300000	625000	1.51	1600	10.6	up
pmb0662	Isoorientin-7-O-(6''-feruloyl)glucoside	Flavonoids	Flavone C-glycosides	B	9	134	134	23700	60300	11000	1.35	343	8.42	up
pmb0663	Orientin-4'-O-glucoside	Flavonoids	Flavone C-glycosides	B	9	9	9	28500	32700	29100	1.59	3340	11.7	up
pmb0665	Orientin-7-O-glucoside	Flavonoids	Flavone C-glycosides	B	2880	3040	4890	473000	484000	390000	1.23	125	6.96	up
pmb0672	Isovitexin-7-O-(6''-feruloyl)glucoside	Flavonoids	Flavone C-glycosides	B	9	9	9	66200	127000	57900	1.68	9300	13.2	up
pmb0680	Vitexin-7-O-(6''-p-coumaroyl)glucoside	Flavonoids	Flavone C-glycosides	A	1610	422	965	688000	715000	459000	1.42	621	9.28	up
pmb0684	Isoorientin-6''-O-sinapate	Flavonoids	Flavone C-glycosides	B	132	200	144	3790	13500	2860	1.03	42.3	5.4	up
pmb2976	Chrysoeriol-8-C-arabinoside-7-O-Sophoroside	Flavonoids	Flavone C-glycosides	B	9	9	9	74100	127000	45400	1.68	9130	13.2	up
pmp000237	Apigenin-6-C-(2''-glucuronyl)xyloside	Flavonoids	Flavone C-glycosides	B	372000	596000	515000	2450	2100	5030	1.26	0.00646	-7.27	down
pmp000238	Luteolin-6-C-arabinoside-7-O-glucoside	Flavonoids	Flavone C-glycosides	B	228	468	77.2	32200	32500	33500	1.25	127	6.99	up
pmp000241	Luteolin-6-C-(2''-glucuronyl)glucoside	Flavonoids	Flavone C-glycosides	B	9	177	270	7060	6920	4370	1.11	40.2	5.33	up
pmp000242	7-Methoxyluteolin-6-C-2''-glucuronylglucoside	Flavonoids	Flavone C-glycosides	B	9	9	9	29100	38600	20000	1.58	3250	11.7	up
pmp000700	Luteolin-6-C-glucoside (Isoorientin)	Flavonoids	Flavone C-glycosides	B	23800	11700	2600	3180000	3410000	1530000	1.31	213	7.74	up
mws0058	Diosmetin (5,7,3'-Trihydroxy-4'-methoxyflavone)	Flavonoids	Flavones	A	1150000	1260000	1040000	1910	1470	3930	1.39	0.00212	-8.88	down
pmb0588	Luteolin-7,3'-di-O-glucoside	Flavonoids	Flavones	B	823	464	484	103000	122000	70900	1.26	167	7.38	up
pmb0592	Chrysoeriol-7-O-rutinoside-5-O-glucoside	Flavonoids	Flavones	B	9	9	9	39700	46800	23100	1.6	4060	12	up
pmb0713	Tricin-7-O-(2''-O-glucosyl)glucoside	Flavonoids	Flavones	B	633	114	289	34600	41800	21700	1.2	94.7	6.57	up
pmb2999	Chrysoeriol-5-O-glucoside	Flavonoids	Flavones	B	9	9	5220	14600	12800	19000	1.14	8.86	3.15	up
pme0368	Apigenin-7-O-rutinoside (Isorhoifolin)	Flavonoids	Flavones	B	1120000	1490000	1050000	4970	3530	9800	1.29	0.005	-7.64	down
pmn001405	Luteolin-7-O-glucoside (Cynaroside)	Flavonoids	Flavones	B	9	9	9	402000	399000	460000	1.83	46700	15.5	up
pmn001639	Luteolin-4'-O-glucoside	Flavonoids	Flavones	A	122000	99600	84500	9470000	10200000	8740000	1.19	92.8	6.54	up
pmn001668	Apigenin-4'-O-rhamnoside	Flavonoids	Flavones	B	112000	49400	55000	9	9	9	1.67	0.000125	-13	down
pmn001698	Luteolin-5-O-glucoside	Flavonoids	Flavones	B	9	9	9	206000	259000	131000	1.76	22100	14.4	up
pmp000001	Hispidulin (5,7,4'-Trihydroxy-6-methoxyflavone)	Flavonoids	Flavones	A	541000	463000	474000	9	9	1570	1.64	0.00107	-9.86	down
pmp000004	4',5,7-Trihydroxy-3',6-dimethoxyflavone (Jaceosidin)	Flavonoids	Flavones	B	21000	14800	18800	9	9	9	1.54	0.000495	-11	down
pmp000572	Luteolin (5,7,3',4'-Tetrahydroxyflavone)	Flavonoids	Flavones	A	46900	58300	49000	301	685	671	1.19	0.0107	-6.54	down
pmp000593	Luteolin-7-O-rutinoside	Flavonoids	Flavones	A	1470	5170	2560	737000	681000	1000000	1.33	263	8.04	up
GQ512002	Isorhamnetin-3-O-rutinoside (Narcissin)	Flavonoids	Flavonols	B	9	9	9	45400	46100	68000	1.64	5910	12.5	up
GQ512005	Kaempferol-3-O-glucoside-7-O-rhamnoside	Flavonoids	Flavonols	B	598	124	1190	60700	49400	83900	1.22	101	6.66	up
GQ512006	Quercetin-3-O-glucoside-7-O-rhamnoside	Flavonoids	Flavonols	B	3000	3560	3400	474000	439000	455000	1.24	137	7.1	up
Li512112	Isorhamnetin-3-O-(6''-malonyl)glucoside	Flavonoids	Flavonols	B	15200	28800	32100	813	446	1680	1	0.0386	-4.69	down
Lmbp002336	Quercetin-3-O-(2''-O-rhamnosyl)galactoside	Flavonoids	Flavonols	A	1010	619	9	91700	80300	70300	1.31	148	7.21	up
Lmbp003230	Kaempferol-3-O-neohesperidoside	Flavonoids	Flavonols	A	7690	9	8150	2240000	1980000	2790000	1.47	442	8.79	up
Lmbp003737	Kaempferol-3-O-rhamnoside (Afzelin)(Kaempferin)	Flavonoids	Flavonols	A	5280	6010	5610	2910000	3280000	3560000	1.41	577	9.17	up
mws0045	Quercetin-3-O-rhamnoside(Quercitrin)	Flavonoids	Flavonols	B	297000	277000	183000	24000000	23200000	21200000	1.19	90.4	6.5	up
mws0056	Myricetin-3-O-rhamnoside (Myricitrin)	Flavonoids	Flavonols	A	17100	4290	3090	8690000	10000000	11200000	1.51	1220	10.3	up
mws0059	Quercetin-3-O-rutinoside (Rutin)	Flavonoids	Flavonols	A	51500	37900	52500	7390000	6160000	5430000	1.23	134	7.06	up
mws0061	Quercetin-3-O-galactoside (Hyperin)	Flavonoids	Flavonols	B	638000	591000	540000	27100000	30800000	23700000	1.09	46.1	5.53	up
mws0091	Quercetin-3-O-glucoside (Isoquercitrin)	Flavonoids	Flavonols	B	475000	388000	463000	24000000	23900000	18900000	1.1	50.4	5.65	up
mws0856	Quercetin-4'-O-glucoside (Spiraeoside)	Flavonoids	Flavonols	B	436000	382000	405000	16900000	17700000	12900000	1.07	38.8	5.28	up
mws1329	Quercetin-7-O-glucoside	Flavonoids	Flavonols	B	352000	340000	335000	14300000	16100000	10500000	1.07	39.8	5.32	up
pme0369	Kaempferol-3-O-rutinoside(Nicotiflorin)	Flavonoids	Flavonols	A	15500	20700	16100	1920000	1520000	1960000	1.2	103	6.69	up
pme1605	Kaempferol-3-O-robinobioside(Biorobin)	Flavonoids	Flavonols	B	44200	59700	48000	2040000	1440000	2230000	1.06	37.6	5.23	up
pme2493	Kaempferol-3,7-O-dirhamnoside (Kaempferitrin)	Flavonoids	Flavonols	A	2320000	2420000	3440000	44700	35400	76800	1.11	0.0192	-5.7	down
pme3211	Quercetin-3-O-glucoside (Isoquercitrin)	Flavonoids	Flavonols	B	512000	464000	570000	19300000	21200000	15300000	1.06	36.1	5.17	up
pmn001583	Quercetin-3-O-robinobioside	Flavonoids	Flavonols	A	61200	54200	59800	9350000	7370000	7250000	1.24	137	7.1	up
pmn001637	Kaempferol-3-O-arabinoside (Juglanin)	Flavonoids	Flavonols	A	24600	18000	19400	684000	733000	686000	1.05	33.9	5.08	up
pmn001640	Myricetin-3-O-arabinoside	Flavonoids	Flavonols	A	24600	33300	27300	24800000	26400000	25400000	1.46	899	9.81	up
pmn001641	Kaempferide-3-O-glucuronide	Flavonoids	Flavonols	B	9	9	9	42500	53300	44800	1.63	5210	12.3	up
pmp000596	Quercetin-3-O-(2''-O-galactosyl)glucoside	Flavonoids	Flavonols	A	794	300	760	35000	32400	18300	1.09	46.2	5.53	up
pmp000638	8-Prenylkaempferol	Flavonoids	Flavonols	B	3280	242000	9	9	9	9	1.06	0.00011	-13.1	down
pmp000411	Genistein-8-C-apiosyl(1¡ú6)glucoside	Flavonoids	Isoflavones	A	409	562	422	37200	49700	40600	1.19	91.5	6.52	up
pmp000548	Pratensein	Flavonoids	Isoflavones	B	537000	557000	455000	763	1310	1600	1.38	0.00237	-8.72	down
