# Supplementary material for: Characterization of Flavonoids and Transcripts Involved in Their Biosynthesis in Different Organs of Cissus rotundifolia Lam
Source: Metabolites. 2021 Oct 28;11(11):741. doi: 10.3390/metabo11110741 (PMC8621200; doi:10.3390/metabo11110741)
Supplement: Supplementary file 1 [file metabolites-11-00741-s001.zip › Supplementary files/Supplementary file S2.xlsx]

## Sheet: Cellular Component
Gene Number	GO term	term description
7533	GO:0005623	cell
7533	GO:0044464	cell part
5903	GO:0043226	organelle
3473	GO:0016020	membrane
2832	GO:0044422	organelle part
883	GO:0032991	protein-containing complex
630	GO:0030054	cell junction
625	GO:0055044	symplast
621	GO:0031974	membrane-enclosed lumen
608	GO:0044425	membrane part
496	GO:0005576	extracellular region
59	GO:0044421	extracellular region part
48	GO:0099080	supramolecular complex
40	GO:0009295	nucleoid
10	GO:0045202	synapse
9	GO:0044456	synapse part

## Sheet: Molecular function
Gene Number	GO term	term discription
2074	GO:0003824	catalytic activity
1090	GO:0005488	binding
678	GO:0140110	transcription regulator activity
344	GO:0005215	transporter activity
75	GO:0060089	molecular transducer activity
71	GO:0098772	molecular function regulator
63	GO:0005198	structural molecule activity
21	GO:0016209	antioxidant activity
6	GO:0140104	molecular carrier activity
5	GO:0031386	protein tag
4	GO:0045182	translation regulator activity
1	GO:0045735	nutrient reservoir activity

## Sheet: Biological process
Gene Number	GO term	term discription
4020	GO:0009987	cellular process
3631	GO:0008152	metabolic process
2442	GO:0050896	response to stimulus
2001	GO:0065007	biological regulation
1811	GO:0050789	regulation of biological process
1455	GO:0032502	developmental process
1400	GO:0032501	multicellular organismal process
1013	GO:0071840	cellular component organization or biogenesis
768	GO:0051179	localization
737	GO:0000003	reproduction
706	GO:0022414	reproductive process
700	GO:0051704	multi-organism process
518	GO:0023052	signaling
492	GO:0048519	negative regulation of biological process
375	GO:0048518	positive regulation of biological process
307	GO:0040007	growth
203	GO:0002376	immune system process
83	GO:0008283	cell proliferation
83	GO:0040011	locomotion
73	GO:0048511	rhythmic process
35	GO:0007610	behavior
32	GO:0044848	biological phase
27	GO:0098754	detoxification
12	GO:0022610	biological adhesion
6	GO:0019740	nitrogen utilization
5	GO:0043473	pigmentation
2	GO:0015976	carbon utilization
2	GO:0098743	cell aggregation
