# Supplementary material for: Characterization of Flavonoids and Transcripts Involved in Their Biosynthesis in Different Organs of Cissus rotundifolia Lam
Source: Metabolites. 2021 Oct 28;11(11):741. doi: 10.3390/metabo11110741 (PMC8621200; doi:10.3390/metabo11110741)
Supplement: Supplementary file 1 [file metabolites-11-00741-s001.zip › Supplementary files/Supplementary file S3.xlsx]

## Sheet: KEGG C. rotundifolia genes
Term Name	GeneHitsInSelectedSet	AllGenesInSelectedSet	GeneHitsInBackground	AllGenesInBackground	p-value	enrichFactor	GeneListInSelectedSets	corrected p-value(BH method)
A09100 Metabolism	2178	7452	3063	9740	1	0.929388	[CRGY0228447.1, CRGY0214800.1, CRGY0222694.1, CRGY0217597.1, CRGY0226451.1, CRGY0224851.1, CRGY0223999.1, CRGY0216400.1, CRGY0200884.1, CRGY0211636.1, CRGY0219403.1, CRGY0219140.1, CRGY0219393.1, CRGY0222596.1, CRGY0203175.1, CRGY0231450.1, CRGY0224753.1, CRGY0215646.1, CRGY0203789.1, CRGY0214145.1, CRGY0213828.1, CRGY0211120.1, CRGY0223483.1, CRGY0229258.1, CRGY0219099.1, CRGY0203852.1, CRGY0200…	1.00847
B 09181 Protein families: metabolism	1317	7452	1716	9740	0.411954	1.00312	[CRGY0223539.1, CRGY0220031.1, CRGY0230029.1, CRGY0215187.1, CRGY0223746.1, CRGY0213650.1, CRGY0211636.1, CRGY0220393.1, CRGY0216239.1, CRGY0206999.1, CRGY0227710.1, CRGY0231289.1, CRGY0206178.1, CRGY0203175.1, CRGY0221543.1, CRGY0208181.1, CRGY0220501.1, CRGY0211120.1, CRGY0223298.1, CRGY0230201.1, CRGY0213369.1, CRGY0219099.1, CRGY0202242.1, CRGY0225455.1, CRGY0224304.1, CRGY0216348.1, CRGY0222…	0.845217
B 09183 Protein families: signaling and cellular processes	1246	7452	1605	9740	0.129182	1.01468	[CRGY0201891.1, CRGY0213541.1, CRGY0218747.1, CRGY0226703.1, CRGY0205441.1, CRGY0219961.1, CRGY0200326.1, CRGY0229706.1, CRGY0212994.1, CRGY0228798.1, CRGY0219140.1, CRGY0206700.1, CRGY0203996.1, CRGY0208335.1, CRGY0227710.1, CRGY0212689.1, CRGY0231289.1, CRGY0221904.1, CRGY0215439.1, CRGY0224753.1, CRGY0224799.1, CRGY0206385.1, CRGY0220318.1, CRGY0217081.1, CRGY0213369.1, CRGY0230432.1, CRGY0222…	0.433032
B 09101 Carbohydrate metabolism	632	7452	886	9740	0.999922	0.93233	[CRGY0228631.1, CRGY0230006.1, CRGY0223494.1, CRGY0213311.1, CRGY0207874.1, CRGY0217597.1, CRGY0207851.1, CRGY0224874.1, CRGY0210354.1, CRGY0222848.1, CRGY0219140.1, CRGY0228303.1, CRGY0223418.1, CRGY0222596.1, CRGY0224218.1, CRGY0227733.1, CRGY0208312.1, CRGY0211745.1, CRGY0208903.1, CRGY0203789.1, CRGY0214145.1, CRGY0230201.1, CRGY0229258.1, CRGY0202496.1, CRGY0203852.1, CRGY0219995.1, CRGY0230…	1.09669
B 09122 Translation	629	7452	727	9740	1.88e-12	1.13084	[CRGY0230213.1, CRGY0220031.1, CRGY0205716.1, CRGY0220306.1, CRGY0215164.1, CRGY0202375.1, CRGY0214255.1, CRGY0216872.1, CRGY0217258.1, CRGY0209486.1, CRGY0217728.1, CRGY0227710.1, CRGY0217212.1, CRGY0226835.1, CRGY0222080.1, CRGY0221904.1, CRGY0206155.1, CRGY0212436.1, CRGY0219512.1, CRGY0207655.1, CRGY0216097.1, CRGY0221325.1, CRGY0223965.1, CRGY0221095.1, CRGY0223942.1, CRGY0202955.1, CRGY0221…	1.12e-10
04131 Membrane trafficking	575	7452	707	9740	0.000788	1.063	[CRGY0226221.1, CRGY0213609.1, CRGY0226726.1, CRGY0211820.1, CRGY0207874.1, CRGY0229706.1, CRGY0230902.1, CRGY0216400.1, CRGY0207185.1, CRGY0202506.1, CRGY0213925.1, CRGY0223166.1, CRGY0204818.1, CRGY0219140.1, CRGY0228303.1, CRGY0223418.1, CRGY0203996.1, CRGY0217212.1, CRGY0212620.1, CRGY0231220.1, CRGY0228850.1, CRGY0219743.1, CRGY0217081.1, CRGY0205475.1, CRGY0222935.1, CRGY0213070.1, CRGY0230…	0.0125065
03036 Chromosome and associated proteins	564	7452	666	9740	4.89e-08	1.10686	[CRGY0204411.1, CRGY0216567.1, CRGY0222716.1, CRGY0205716.1, CRGY0220306.1, CRGY0230816.1, CRGY0229827.1, CRGY0205125.1, CRGY0226595.1, CRGY0204336.1, CRGY0231289.1, CRGY0206178.1, CRGY0224799.1, CRGY0224546.1, CRGY0228270.1, CRGY0227165.1, CRGY0214518.1, CRGY0211143.1, CRGY0213369.1, CRGY0222453.1, CRGY0223965.1, CRGY0209399.1, CRGY0223942.1, CRGY0217563.1, CRGY0228183.1, CRGY0230478.1, CRGY0228…	1.46e-06
B 09123 Folding, sorting and degradation	545	7452	671	9740	0.00135678	1.0616	[CRGY0225926.1, CRGY0202254.1, CRGY0226221.1, CRGY0229477.1, CRGY0207919.1, CRGY0220766.1, CRGY0202506.1, CRGY0216446.1, CRGY0205332.1, CRGY0200970.1, CRGY0226812.1, CRGY0204653.1, CRGY0219743.1, CRGY0205475.1, CRGY0222935.1, CRGY0212776.1, CRGY0223396.1, CRGY0213881.1, CRGY0222837.1, CRGY0214243.1, CRGY0229619.1, CRGY0220198.1, CRGY0224558.1, CRGY0229948.1, CRGY0221531.1, CRGY0204292.1, CRGY0206…	0.0179396
02000 Transporters	504	7452	692	9740	0.9914	0.951942	[CRGY0204457.1, CRGY0219777.1, CRGY0213541.1, CRGY0222671.1, CRGY0218931.1, CRGY0226703.1, CRGY0205441.1, CRGY0200326.1, CRGY0229706.1, CRGY0228217.1, CRGY0227274.1, CRGY0228798.1, CRGY0201815.1, CRGY0205102.1, CRGY0229070.1, CRGY0206700.1, CRGY0219875.1, CRGY0208335.1, CRGY0227710.1, CRGY0202822.1, CRGY0212689.1, CRGY0206385.1, CRGY0225892.1, CRGY0204422.1, CRGY0220296.1, CRGY0206810.1, CRGY0206…	1.1739
04147 Exosome	502	7452	622	9740	0.00542322	1.05487	[CRGY0216567.1, CRGY0205257.1, CRGY0218747.1, CRGY0219961.1, CRGY0227274.1, CRGY0202506.1, CRGY0213925.1, CRGY0219140.1, CRGY0203996.1, CRGY0217212.1, CRGY0231289.1, CRGY0212620.1, CRGY0231220.1, CRGY0224753.1, CRGY0211143.1, CRGY0220318.1, CRGY0217081.1, CRGY0213369.1, CRGY0230432.1, CRGY0222935.1, CRGY0213070.1, CRGY0230478.1, CRGY0203898.1, CRGY0205159.1, CRGY0216631.1, CRGY0219610.1, CRGY0214…	0.0416363
04121 Ubiquitin system	429	7452	519	9740	0.000288	1.08038	[CRGY0225926.1, CRGY0217367.1, CRGY0216446.1, CRGY0220163.1, CRGY0222573.1, CRGY0226812.1, CRGY0221904.1, CRGY0225060.1, CRGY0203152.1, CRGY0216579.1, CRGY0223069.1, CRGY0201948.1, CRGY0223154.1, CRGY0206299.1, CRGY0223396.1, CRGY0213881.1, CRGY0215888.1, CRGY0207042.1, CRGY0220972.1, CRGY0227832.1, CRGY0221565.1, CRGY0200699.1, CRGY0222210.1, CRGY0220767.1, CRGY0220439.1, CRGY0225301.1, CRGY0218…	0.004901
B 09105 Amino acid metabolism	427	7452	572	9740	0.8707	0.975704	[CRGY0205257.1, CRGY0223494.1, CRGY0222716.1, CRGY0211843.1, CRGY0214800.1, CRGY0230816.1, CRGY0224851.1, CRGY0229891.1, CRGY0211866.1, CRGY0224799.1, CRGY0211745.1, CRGY0208903.1, CRGY0211120.1, CRGY0220524.1, CRGY0223483.1, CRGY0202496.1, CRGY0216348.1, CRGY0230914.1, CRGY0226738.1, CRGY0228160.1, CRGY0211274.1, CRGY0226560.1, CRGY0226354.1, CRGY0228338.1, CRGY0230926.1, CRGY0210038.1, CRGY0209…	1.17742
A09190 Not Included in Pathway or Brite	398	7452	535	9740	0.891826	0.972334	[CRGY0219088.1, CRGY0214594.1, CRGY0203404.1, CRGY0212184.1, CRGY0202736.1, CRGY0219668.1, CRGY0228775.1, CRGY0229598.1, CRGY0209233.1, CRGY0225599.1, CRGY0224907.1, CRGY0218570.1, CRGY0206690.1, CRGY0218035.1, CRGY0207449.1, CRGY0218759.1, CRGY0218736.1, CRGY0208456.1, CRGY0223373.1, CRGY0208760.1, CRGY0203393.1, CRGY0222901.1, CRGY0204226.1, CRGY0225468.1, CRGY0208698.1, CRGY0203633.1, CRGY0231…	1.18578
03019 Messenger RNA biogenesis	368	7452	440	9740	0.000117	1.09315	[CRGY0220031.1, CRGY0228157.1, CRGY0229477.1, CRGY0205716.1, CRGY0226511.1, CRGY0207124.1, CRGY0208482.1, CRGY0215164.1, CRGY0222295.1, CRGY0221528.1, CRGY0217258.1, CRGY0217728.1, CRGY0223640.1, CRGY0217212.1, CRGY0222080.1, CRGY0221904.1, CRGY0204603.1, CRGY0212436.1, CRGY0212090.1, CRGY0231337.1, CRGY0207655.1, CRGY0212738.1, CRGY0203103.1, CRGY0210030.1, CRGY0221325.1, CRGY0205558.1, CRGY0223…	0.00278538
03029 Mitochondrial biogenesis	345	7452	446	9740	0.357269	1.01104	[CRGY0224561.1, CRGY0224791.1, CRGY0229767.1, CRGY0213044.1, CRGY0218931.1, CRGY0205272.1, CRGY0216691.1, CRGY0217551.1, CRGY0228906.1, CRGY0207185.1, CRGY0204351.1, CRGY0204701.1, CRGY0221965.1, CRGY0215575.1, CRGY0223166.1, CRGY0205102.1, CRGY0205393.1, CRGY0221422.1, CRGY0205585.1, CRGY0218340.1, CRGY0226835.1, CRGY0230612.1, CRGY0203382.1, CRGY0221904.1, CRGY0225866.1, CRGY0215815.1, CRGY0230…	0.787315
B 09141 Transport and catabolism	337	7452	411	9740	0.00362025	1.0717	[CRGY0213609.1, CRGY0226726.1, CRGY0230481.1, CRGY0208068.1, CRGY0207874.1, CRGY0210271.1, CRGY0223347.1, CRGY0216857.1, CRGY0204374.1, CRGY0206806.1, CRGY0208832.1, CRGY0215126.1, CRGY0213188.1, CRGY0203996.1, CRGY0202630.1, CRGY0217273.1, CRGY0211760.1, CRGY0212620.1, CRGY0231220.1, CRGY0216506.1, CRGY0206385.1, CRGY0219585.1, CRGY0215815.1, CRGY0224550.1, CRGY0205475.1, CRGY0202473.1, CRGY0222…	0.0307721
A09140 Cellular Processes	337	7452	411	9740	0.00362025	1.0717	[CRGY0213609.1, CRGY0226726.1, CRGY0230481.1, CRGY0208068.1, CRGY0207874.1, CRGY0210271.1, CRGY0223347.1, CRGY0216857.1, CRGY0204374.1, CRGY0206806.1, CRGY0208832.1, CRGY0215126.1, CRGY0213188.1, CRGY0203996.1, CRGY0202630.1, CRGY0217273.1, CRGY0211760.1, CRGY0212620.1, CRGY0231220.1, CRGY0216506.1, CRGY0206385.1, CRGY0219585.1, CRGY0215815.1, CRGY0224550.1, CRGY0205475.1, CRGY0202473.1, CRGY0222…	0.0307721
B 09103 Lipid metabolism	335	7452	471	9740	0.997624	0.92963	[CRGY0210523.1, CRGY0230925.1, CRGY0227251.1, CRGY0207788.1, CRGY0211636.1, CRGY0219403.1, CRGY0222848.1, CRGY0215126.1, CRGY0205610.1, CRGY0209402.1, CRGY0218785.1, CRGY0221253.1, CRGY0222825.1, CRGY0217789.1, CRGY0201502.1, CRGY0221046.1, CRGY0220501.1, CRGY0200627.1, CRGY0202242.1, CRGY0207923.1, CRGY0217438.1, CRGY0227843.1, CRGY0226776.1, CRGY0214413.1, CRGY0202641.1, CRGY0206712.1, CRGY0202…	1.14151
A09130 Environmental Information Processing	327	7452	457	9740	0.994898	0.935228	[CRGY0227104.1, CRGY0206072.1, CRGY0200097.1, CRGY0202521.1, CRGY0207874.1, CRGY0200326.1, CRGY0226787.1, CRGY0230925.1, CRGY0223554.1, CRGY0218939.1, CRGY0216400.1, CRGY0203465.1, CRGY0224486.1, CRGY0207765.1, CRGY0215103.1, CRGY0228303.1, CRGY0211990.1, CRGY0217488.1, CRGY0222742.1, CRGY0207015.1, CRGY0205088.1, CRGY0225290.1, CRGY0215899.1, CRGY0221069.1, CRGY0216556.1, CRGY0225203.1, CRGY0214…	1.17221
03041 Spliceosome	322	7452	368	9740	4.8e-08	1.14365	[CRGY0228654.1, CRGY0227334.1, CRGY0226267.1, CRGY0207621.1, CRGY0220031.1, CRGY0228157.1, CRGY0206011.1, CRGY0208817.1, CRGY0215936.1, CRGY0215164.1, CRGY0202375.1, CRGY0222295.1, CRGY0223362.1, CRGY0212052.1, CRGY0225576.1, CRGY0223640.1, CRGY0208926.1, CRGY0204242.1, CRGY0213733.1, CRGY0200059.1, CRGY0228270.1, CRGY0215815.1, CRGY0215838.1, CRGY0216785.1, CRGY0218171.1, CRGY0219284.1, CRGY0206…	1.63e-06
A09150 Organismal Systems	309	7452	469	9740	1	0.861136	[CRGY0205984.1, CRGY0221649.1, CRGY0212910.1, CRGY0210561.1, CRGY0215951.1, CRGY0217427.1, CRGY0227831.1, CRGY0220140.1, CRGY0212858.1, CRGY0224682.1, CRGY0223870.1, CRGY0218762.1, CRGY0204035.1, CRGY0207015.1, CRGY0214119.1, CRGY0220453.1, CRGY0214172.1, CRGY0220223.1, CRGY0225290.1, CRGY0229383.1, CRGY0212451.1, CRGY0223817.1, CRGY0219558.1, CRGY0222958.1, CRGY0217623.1, CRGY0225189.1, CRGY0208…	1.04386
B 09159 Environmental adaptation	309	7452	469	9740	1	0.861136	[CRGY0205984.1, CRGY0221649.1, CRGY0212910.1, CRGY0210561.1, CRGY0215951.1, CRGY0217427.1, CRGY0227831.1, CRGY0220140.1, CRGY0212858.1, CRGY0224682.1, CRGY0223870.1, CRGY0218762.1, CRGY0204035.1, CRGY0207015.1, CRGY0214119.1, CRGY0220453.1, CRGY0214172.1, CRGY0220223.1, CRGY0225290.1, CRGY0229383.1, CRGY0212451.1, CRGY0223817.1, CRGY0219558.1, CRGY0222958.1, CRGY0217623.1, CRGY0225189.1, CRGY0208…	1.04386
03400 DNA repair and recombination proteins	296	7452	361	9740	0.00619859	1.07169	[CRGY0227311.1, CRGY0216567.1, CRGY0223930.1, CRGY0223324.1, CRGY0228714.1, CRGY0212557.1, CRGY0230428.1, CRGY0206407.1, CRGY0219645.1, CRGY0202408.1, CRGY0201285.1, CRGY0216239.1, CRGY0221000.1, CRGY0213466.1, CRGY0206178.1, CRGY0220200.1, CRGY0222328.1, CRGY0215838.1, CRGY0211143.1, CRGY0218008.1, CRGY0209399.1, CRGY0229044.1, CRGY0217669.1, CRGY0205329.1, CRGY0209391.1, CRGY0211083.1, CRGY0200…	0.046102
03000 Transcription factors	294	7452	400	9740	0.932992	0.960668	[CRGY0226267.1, CRGY0205777.1, CRGY0221649.1, CRGY0212910.1, CRGY0217427.1, CRGY0225214.1, CRGY0217657.1, CRGY0223953.1, CRGY0213274.1, CRGY0207331.1, CRGY0218939.1, CRGY0215744.1, CRGY0211889.1, CRGY0226681.1, CRGY0220996.1, CRGY0212858.1, CRGY0224682.1, CRGY0217488.1, CRGY0204035.1, CRGY0218833.1, CRGY0214119.1, CRGY0220453.1, CRGY0205088.1, CRGY0225290.1, CRGY0217480.1, CRGY0207859.1, CRGY0223…	1.19383
B 09102 Energy metabolism	293	7452	387	9740	0.672678	0.989561	[CRGY0228134.1, CRGY0213311.1, CRGY0230481.1, CRGY0226451.1, CRGY0225429.1, CRGY0228195.1, CRGY0215767.1, CRGY0209910.1, CRGY0202905.1, CRGY0217235.1, CRGY0229176.1, CRGY0221543.1, CRGY0202638.1, CRGY0214326.1, CRGY0213828.1, CRGY0224550.1, CRGY0217875.1, CRGY0223734.1, CRGY0225455.1, CRGY0229044.1, CRGY0221386.1, CRGY0222898.1, CRGY0204593.1, CRGY0221280.1, CRGY0226861.1, CRGY0205851.1, CRGY0225…	1.0891
B 09132 Signal transduction	290	7452	385	9740	0.734613	0.984517	[CRGY0227104.1, CRGY0206072.1, CRGY0200097.1, CRGY0202521.1, CRGY0207874.1, CRGY0230925.1, CRGY0223554.1, CRGY0218939.1, CRGY0216400.1, CRGY0224486.1, CRGY0207765.1, CRGY0215103.1, CRGY0228303.1, CRGY0211990.1, CRGY0217488.1, CRGY0222742.1, CRGY0207015.1, CRGY0205088.1, CRGY0225290.1, CRGY0215899.1, CRGY0221069.1, CRGY0216556.1, CRGY0225203.1, CRGY0214582.1, CRGY0230478.1, CRGY0207196.1, CRGY0220…	1.14273
03009 Ribosome biogenesis	287	7452	337	9740	4.38e-05	1.11311	[CRGY0230213.1, CRGY0209342.1, CRGY0219792.1, CRGY0221397.1, CRGY0220306.1, CRGY0231134.1, CRGY0214097.1, CRGY0209809.1, CRGY0219004.1, CRGY0205426.1, CRGY0226689.1, CRGY0208166.1, CRGY0217705.1, CRGY0221445.1, CRGY0204810.1, CRGY0208926.1, CRGY0218818.1, CRGY0215815.1, CRGY0210448.1, CRGY0219512.1, CRGY0204630.1, CRGY0225708.1, CRGY0218653.1, CRGY0211831.1, CRGY0224304.1, CRGY0222935.1, CRGY0228…	0.0011589
01001 Protein kinases	279	7452	337	9740	0.00270726	1.08208	[CRGY0209282.1, CRGY0223539.1, CRGY0226534.1, CRGY0227831.1, CRGY0216691.1, CRGY0218894.1, CRGY0215936.1, CRGY0204351.1, CRGY0220393.1, CRGY0223769.1, CRGY0223166.1, CRGY0215103.1, CRGY0200725.1, CRGY0218762.1, CRGY0216239.1, CRGY0206999.1, CRGY0231289.1, CRGY0206178.1, CRGY0220223.1, CRGY0216398.1, CRGY0219355.1, CRGY0230952.1, CRGY0208745.1, CRGY0215235.1, CRGY0213369.1, CRGY0214582.1, CRGY0218…	0.026847
04626 Plant-pathogen interaction	269	7452	424	9740	1	0.829225	[CRGY0205984.1, CRGY0221649.1, CRGY0212910.1, CRGY0210561.1, CRGY0215951.1, CRGY0217427.1, CRGY0227831.1, CRGY0220140.1, CRGY0212858.1, CRGY0224682.1, CRGY0218762.1, CRGY0204035.1, CRGY0207015.1, CRGY0214119.1, CRGY0220453.1, CRGY0214172.1, CRGY0220223.1, CRGY0225290.1, CRGY0223817.1, CRGY0219558.1, CRGY0222958.1, CRGY0217623.1, CRGY0225189.1, CRGY0208286.1, CRGY0212002.1, CRGY0211640.1, CRGY0214…	1.0303
B 09191 Unclassified: metabolism	266	7452	381	9740	0.99911	0.912521	[CRGY0224584.1, CRGY0214594.1, CRGY0203404.1, CRGY0212184.1, CRGY0202736.1, CRGY0201209.1, CRGY0219668.1, CRGY0215356.1, CRGY0228775.1, CRGY0215103.1, CRGY0222742.1, CRGY0225599.1, CRGY0224907.1, CRGY0211530.1, CRGY0218570.1, CRGY0228462.1, CRGY0218035.1, CRGY0206588.1, CRGY0223980.1, CRGY0218736.1, CRGY0228702.1, CRGY0223543.1, CRGY0217066.1, CRGY0207738.1, CRGY0211816.1, CRGY0205919.1, CRGY0223…	1.12696
01009 Protein phosphatases and associated proteins	264	7452	330	9740	0.0708959	1.04563	[CRGY0203344.1, CRGY0216819.1, CRGY0220031.1, CRGY0218916.1, CRGY0207207.1, CRGY0212557.1, CRGY0221709.1, CRGY0215187.1, CRGY0213104.1, CRGY0218871.1, CRGY0216461.1, CRGY0203912.1, CRGY0207015.1, CRGY0227710.1, CRGY0214786.1, CRGY0208181.1, CRGY0215815.1, CRGY0221069.1, CRGY0222328.1, CRGY0223298.1, CRGY0224304.1, CRGY0218904.1, CRGY0205789.1, CRGY0222935.1, CRGY0230478.1, CRGY0202157.1, CRGY0203…	0.272149
03011 Ribosome	263	7452	288	9740	2.76e-11	1.19357	[CRGY0212681.1, CRGY0226764.1, CRGY0200157.1, CRGY0220781.1, CRGY0222065.1, CRGY0229876.1, CRGY0214255.1, CRGY0224049.1, CRGY0209486.1, CRGY0227710.1, CRGY0226835.1, CRGY0206155.1, CRGY0216943.1, CRGY0220092.1, CRGY0215093.1, CRGY0208930.1, CRGY0216097.1, CRGY0221095.1, CRGY0214228.1, CRGY0215526.1, CRGY0203081.1, CRGY0216860.1, CRGY0216195.1, CRGY0217247.1, CRGY0221288.1, CRGY0226331.1, CRGY0218…	1.32e-09
03110 Chaperones and folding catalysts	259	7452	309	9740	0.000902	1.09554	[CRGY0205984.1, CRGY0202254.1, CRGY0220031.1, CRGY0230420.1, CRGY0216047.1, CRGY0210271.1, CRGY0223761.1, CRGY0229827.1, CRGY0217551.1, CRGY0202506.1, CRGY0212052.1, CRGY0222596.1, CRGY0222550.1, CRGY0220148.1, CRGY0200970.1, CRGY0211018.1, CRGY0205163.1, CRGY0230612.1, CRGY0220438.1, CRGY0216506.1, CRGY0216920.1, CRGY0215815.1, CRGY0215093.1, CRGY0219284.1, CRGY0206588.1, CRGY0222935.1, CRGY0205…	0.0134138
B 09110 Biosynthesis of other secondary metabolites	258	7452	451	9740	1	0.747703	[CRGY0209075.1, CRGY0205257.1, CRGY0210523.1, CRGY0222694.1, CRGY0227771.1, CRGY0211421.1, CRGY0224851.1, CRGY0218709.1, CRGY0201078.1, CRGY0200692.1, CRGY0205908.1, CRGY0223418.1, CRGY0229623.1, CRGY0208636.1, CRGY0206723.1, CRGY0201070.1, CRGY0206915.1, CRGY0229176.1, CRGY0202216.1, CRGY0231292.1, CRGY0211417.1, CRGY0202496.1, CRGY0220984.1, CRGY0228725.1, CRGY0200688.1, CRGY0212982.1, CRGY0210…	1.00847
B 09121 Transcription	252	7452	297	9740	0.000215	1.109	[CRGY0226267.1, CRGY0222174.1, CRGY0228157.1, CRGY0206011.1, CRGY0200349.1, CRGY0208817.1, CRGY0215729.1, CRGY0215164.1, CRGY0222295.1, CRGY0225576.1, CRGY0204242.1, CRGY0228270.1, CRGY0215815.1, CRGY0215838.1, CRGY0216785.1, CRGY0218171.1, CRGY0219284.1, CRGY0206565.1, CRGY0218008.1, CRGY0222704.1, CRGY0222935.1, CRGY0209278.1, CRGY0205934.1, CRGY0220611.1, CRGY0222924.1, CRGY0211178.1, CRGY0227…	0.00427186
99980 Enzymes with EC numbers	247	7452	358	9740	0.999641	0.901779	[CRGY0224584.1, CRGY0214594.1, CRGY0203404.1, CRGY0212184.1, CRGY0202736.1, CRGY0201209.1, CRGY0219668.1, CRGY0215356.1, CRGY0228775.1, CRGY0215103.1, CRGY0222742.1, CRGY0225599.1, CRGY0224907.1, CRGY0211530.1, CRGY0218570.1, CRGY0228462.1, CRGY0218035.1, CRGY0206588.1, CRGY0218736.1, CRGY0228702.1, CRGY0223543.1, CRGY0217066.1, CRGY0207738.1, CRGY0211816.1, CRGY0205919.1, CRGY0223651.1, CRGY0208…	1.10658
B 09108 Metabolism of cofactors and vitamins	246	7452	314	9740	0.240007	1.02398	[CRGY0205004.1, CRGY0228447.1, CRGY0213044.1, CRGY0210523.1, CRGY0202751.1, CRGY0214800.1, CRGY0206867.1, CRGY0206844.1, CRGY0222946.1, CRGY0225987.1, CRGY0220728.1, CRGY0223999.1, CRGY0228341.1, CRGY0203442.1, CRGY0215575.1, CRGY0221758.1, CRGY0222765.1, CRGY0231450.1, CRGY0224753.1, CRGY0218265.1, CRGY0210983.1, CRGY0230199.1, CRGY0208350.1, CRGY0211120.1, CRGY0202496.1, CRGY0230914.1, CRGY0219…	0.620888
03010 Ribosome	245	7452	269	9740	2.75e-10	1.19042	[CRGY0212681.1, CRGY0226764.1, CRGY0200157.1, CRGY0220781.1, CRGY0222065.1, CRGY0229876.1, CRGY0214255.1, CRGY0224049.1, CRGY0209486.1, CRGY0227710.1, CRGY0226835.1, CRGY0206155.1, CRGY0216943.1, CRGY0220092.1, CRGY0215093.1, CRGY0208930.1, CRGY0216097.1, CRGY0221095.1, CRGY0214228.1, CRGY0215526.1, CRGY0203081.1, CRGY0216860.1, CRGY0217247.1, CRGY0221288.1, CRGY0226331.1, CRGY0218543.1, CRGY0214…	1.09e-08
01002 Peptidases	241	7452	295	9740	0.017575	1.06778	[CRGY0210561.1, CRGY0221144.1, CRGY0223784.1, CRGY0220269.1, CRGY0210271.1, CRGY0218472.1, CRGY0228594.1, CRGY0210851.1, CRGY0215729.1, CRGY0223746.1, CRGY0213650.1, CRGY0224836.1, CRGY0206249.1, CRGY0225275.1, CRGY0230575.1, CRGY0218555.1, CRGY0219378.1, CRGY0230707.1, CRGY0215093.1, CRGY0220984.1, CRGY0217209.1, CRGY0223613.1, CRGY0219887.1, CRGY0226800.1, CRGY0223468.1, CRGY0229564.1, CRGY0208…	0.0972756
03021 Transcription machinery	220	7452	289	9740	0.594085	0.994972	[CRGY0222174.1, CRGY0220031.1, CRGY0207207.1, CRGY0200349.1, CRGY0215959.1, CRGY0215729.1, CRGY0223708.1, CRGY0217743.1, CRGY0217728.1, CRGY0212315.1, CRGY0221445.1, CRGY0228896.1, CRGY0203103.1, CRGY0211831.1, CRGY0204216.1, CRGY0205789.1, CRGY0228183.1, CRGY0209968.1, CRGY0218844.1, CRGY0223139.1, CRGY0205645.1, CRGY0220235.1, CRGY0205934.1, CRGY0203924.1, CRGY0225470.1, CRGY0208976.1, CRGY0222…	1.00994
04075 Plant hormone signal transduction	206	7452	287	9740	0.974951	0.938148	[CRGY0227104.1, CRGY0206072.1, CRGY0200097.1, CRGY0202521.1, CRGY0223554.1, CRGY0218939.1, CRGY0224486.1, CRGY0207765.1, CRGY0215103.1, CRGY0211990.1, CRGY0217488.1, CRGY0222742.1, CRGY0205088.1, CRGY0215899.1, CRGY0216556.1, CRGY0225203.1, CRGY0214582.1, CRGY0207196.1, CRGY0220946.1, CRGY0200270.1, CRGY0220657.1, CRGY0217499.1, CRGY0213176.1, CRGY0211718.1, CRGY0207802.1, CRGY0226617.1, CRGY0210…	1.20853
04141 Protein processing in endoplasmic reticulum	202	7452	255	9740	0.169198	1.03537	[CRGY0218182.1, CRGY0205984.1, CRGY0202254.1, CRGY0223761.1, CRGY0216024.1, CRGY0202506.1, CRGY0222042.1, CRGY0205332.1, CRGY0220148.1, CRGY0200970.1, CRGY0226812.1, CRGY0216506.1, CRGY0219378.1, CRGY0215815.1, CRGY0223095.1, CRGY0204653.1, CRGY0209315.1, CRGY0206588.1, CRGY0222935.1, CRGY0213881.1, CRGY0200737.1, CRGY0222837.1, CRGY0206949.1, CRGY0204292.1, CRGY0224957.1, CRGY0206593.1, CRGY0221…	0.503363
B 09104 Nucleotide metabolism	193	7452	229	9740	0.00231614	1.10156	[CRGY0228447.1, CRGY0222174.1, CRGY0202751.1, CRGY0221374.1, CRGY0210377.1, CRGY0216400.1, CRGY0219140.1, CRGY0201285.1, CRGY0218265.1, CRGY0230307.1, CRGY0217669.1, CRGY0219200.1, CRGY0206230.1, CRGY0219452.1, CRGY0205329.1, CRGY0226354.1, CRGY0214752.1, CRGY0211794.1, CRGY0220848.1, CRGY0205934.1, CRGY0224174.1, CRGY0226791.1, CRGY0227176.1, CRGY0216025.1, CRGY0216336.1, CRGY0216528.1, CRGY0214…	0.023967
03016 Transfer RNA biogenesis	193	7452	230	9740	0.00353608	1.09677	[CRGY0208964.1, CRGY0213044.1, CRGY0218495.1, CRGY0226365.1, CRGY0214232.1, CRGY0216872.1, CRGY0217212.1, CRGY0228616.1, CRGY0216160.1, CRGY0223456.1, CRGY0209835.1, CRGY0212210.1, CRGY0202955.1, CRGY0207150.1, CRGY0214024.1, CRGY0215368.1, CRGY0211297.1, CRGY0222875.1, CRGY0221034.1, CRGY0206374.1, CRGY0223237.1, CRGY0208976.1, CRGY0206359.1, CRGY0202819.1, CRGY0229768.1, CRGY0201163.1, CRGY0211…	0.0311699
B 09109 Metabolism of terpenoids and polyketides	192	7452	335	9740	1	0.749105	[CRGY0221562.1, CRGY0229767.1, CRGY0214906.1, CRGY0225421.1, CRGY0203570.1, CRGY0218370.1, CRGY0225425.1, CRGY0229266.1, CRGY0229412.1, CRGY0226707.1, CRGY0214051.1, CRGY0219080.1, CRGY0209380.1, CRGY0219084.1, CRGY0218551.1, CRGY0210218.1, CRGY0219393.1, CRGY0203190.1, CRGY0225275.1, CRGY0209402.1, CRGY0222291.1, CRGY0205084.1, CRGY0204528.1, CRGY0222765.1, CRGY0220476.1, CRGY0224949.1, CRGY0213…	1.01277
01003 Glycosyltransferases	174	7452	227	9740	0.516446	1.00187	[CRGY0228176.1, CRGY0213270.1, CRGY0227104.1, CRGY0228405.1, CRGY0220016.1, CRGY0209636.1, CRGY0224147.1, CRGY0203883.1, CRGY0203054.1, CRGY0219080.1, CRGY0216600.1, CRGY0216062.1, CRGY0219084.1, CRGY0216187.1, CRGY0203672.1, CRGY0202400.1, CRGY0207475.1, CRGY0203175.1, CRGY0222863.1, CRGY0217653.1, CRGY0230176.1, CRGY0219359.1, CRGY0207456.1, CRGY0207602.1, CRGY0218950.1, CRGY0203705.1, CRGY0225…	0.952823
03040 Spliceosome	170	7452	196	9740	0.00022	1.13365	[CRGY0226267.1, CRGY0223742.1, CRGY0219046.1, CRGY0228157.1, CRGY0221645.1, CRGY0230714.1, CRGY0206011.1, CRGY0208817.1, CRGY0222095.1, CRGY0215164.1, CRGY0205882.1, CRGY0222295.1, CRGY0225576.1, CRGY0205698.1, CRGY0208218.1, CRGY0227798.1, CRGY0204242.1, CRGY0207494.1, CRGY0228635.1, CRGY0228270.1, CRGY0215815.1, CRGY0215838.1, CRGY0216785.1, CRGY0218171.1, CRGY0219284.1, CRGY0201447.1, CRGY0206…	0.00403483
B 09106 Metabolism of other amino acids	168	7452	229	9740	0.886856	0.95887	[CRGY0204374.1, CRGY0212180.1, CRGY0225304.1, CRGY0224941.1, CRGY0229070.1, CRGY0216872.1, CRGY0209402.1, CRGY0206915.1, CRGY0222825.1, CRGY0209252.1, CRGY0212319.1, CRGY0204969.1, CRGY0230470.1, CRGY0228228.1, CRGY0227843.1, CRGY0225979.1, CRGY0204426.1, CRGY0226271.1, CRGY0223730.1, CRGY0224308.1, CRGY0226290.1, CRGY0223509.1, CRGY0209045.1, CRGY0225933.1, CRGY0204732.1, CRGY0224452.1, CRGY0227…	1.1858
B 09124 Replication and repair	164	7452	197	9740	0.0127963	1.08809	[CRGY0227311.1, CRGY0216567.1, CRGY0211380.1, CRGY0220325.1, CRGY0204890.1, CRGY0222362.1, CRGY0214888.1, CRGY0223324.1, CRGY0228714.1, CRGY0206449.1, CRGY0200017.1, CRGY0226591.1, CRGY0212127.1, CRGY0202408.1, CRGY0201285.1, CRGY0216239.1, CRGY0213466.1, CRGY0220200.1, CRGY0211143.1, CRGY0205494.1, CRGY0222708.1, CRGY0209399.1, CRGY0217669.1, CRGY0222625.1, CRGY0211087.1, CRGY0223946.1, CRGY0205…	0.0801452
03013 RNA transport	164	7452	200	9740	0.035828	1.07177	[CRGY0217593.1, CRGY0223742.1, CRGY0215725.1, CRGY0205716.1, CRGY0220306.1, CRGY0215164.1, CRGY0202356.1, CRGY0209444.1, CRGY0202375.1, CRGY0221528.1, CRGY0217258.1, CRGY0217212.1, CRGY0221904.1, CRGY0212436.1, CRGY0227545.1, CRGY0228635.1, CRGY0217841.1, CRGY0226248.1, CRGY0228888.1, CRGY0212090.1, CRGY0205807.1, CRGY0221325.1, CRGY0205558.1, CRGY0223965.1, CRGY0223942.1, CRGY0228334.1, CRGY0202…	0.163982
04144 Endocytosis	162	7452	213	9740	0.599592	0.99408	[CRGY0213609.1, CRGY0226726.1, CRGY0208068.1, CRGY0207874.1, CRGY0208003.1, CRGY0216857.1, CRGY0219253.1, CRGY0228925.1, CRGY0205882.1, CRGY0208832.1, CRGY0203996.1, CRGY0202630.1, CRGY0205867.1, CRGY0211760.1, CRGY0212620.1, CRGY0231220.1, CRGY0219585.1, CRGY0215815.1, CRGY0225670.1, CRGY0230266.1, CRGY0203833.1, CRGY0202473.1, CRGY0222935.1, CRGY0213070.1, CRGY0221269.1, CRGY0215800.1, CRGY0214…	1.01208
04812 Cytoskeleton proteins	157	7452	189	9740	0.0170978	1.08574	[CRGY0221856.1, CRGY0219230.1, CRGY0218747.1, CRGY0203408.1, CRGY0206806.1, CRGY0229262.1, CRGY0212994.1, CRGY0222980.1, CRGY0213925.1, CRGY0216901.1, CRGY0213929.1, CRGY0209937.1, CRGY0229917.1, CRGY0229111.1, CRGY0221904.1, CRGY0227372.1, CRGY0226380.1, CRGY0225670.1, CRGY0218992.1, CRGY0205558.1, CRGY0218691.1, CRGY0212795.1, CRGY0215717.1, CRGY0225283.1, CRGY0219610.1, CRGY0208342.1, CRGY0221…	0.0968876
00230 Purine metabolism	155	7452	188	9740	0.0291145	1.07761	[CRGY0208256.1, CRGY0222174.1, CRGY0202751.1, CRGY0221374.1, CRGY0227752.1, CRGY0222362.1, CRGY0214888.1, CRGY0202586.1, CRGY0210757.1, CRGY0210377.1, CRGY0216400.1, CRGY0229800.1, CRGY0226591.1, CRGY0211971.1, CRGY0219140.1, CRGY0201285.1, CRGY0218265.1, CRGY0216284.1, CRGY0206606.1, CRGY0218190.1, CRGY0218152.1, CRGY0204258.1, CRGY0206500.1, CRGY0226252.1, CRGY0217669.1, CRGY0206230.1, CRGY0223…	0.141414
03012 Translation factors	144	7452	191	9740	0.679132	0.985406	[CRGY0215955.1, CRGY0216273.1, CRGY0223742.1, CRGY0215725.1, CRGY0229767.1, CRGY0217469.1, CRGY0221272.1, CRGY0226139.1, CRGY0206829.1, CRGY0228906.1, CRGY0204701.1, CRGY0209444.1, CRGY0220415.1, CRGY0208791.1, CRGY0221422.1, CRGY0217212.1, CRGY0208968.1, CRGY0217841.1, CRGY0226248.1, CRGY0220818.1, CRGY0223501.1, CRGY0210030.1, CRGY0204699.1, CRGY0222916.1, CRGY0227119.1, CRGY0224030.1, CRGY0230…	1.09212
03032 DNA replication proteins	142	7452	169	9740	0.0104991	1.09822	[CRGY0223930.1, CRGY0221645.1, CRGY0204890.1, CRGY0222362.1, CRGY0214888.1, CRGY0222095.1, CRGY0205129.1, CRGY0226591.1, CRGY0212127.1, CRGY0201285.1, CRGY0216239.1, CRGY0225440.1, CRGY0224799.1, CRGY0224546.1, CRGY0218818.1, CRGY0222708.1, CRGY0209399.1, CRGY0229044.1, CRGY0217669.1, CRGY0223946.1, CRGY0205329.1, CRGY0206026.1, CRGY0203604.1, CRGY0220699.1, CRGY0214281.1, CRGY0209166.1, CRGY0224…	0.0694104
00940 Phenylpropanoid biosynthesis	138	7452	246	9740	1	0.733213	[CRGY0213270.1, CRGY0209075.1, CRGY0219796.1, CRGY0210523.1, CRGY0222694.1, CRGY0227771.1, CRGY0209286.1, CRGY0200650.1, CRGY0201078.1, CRGY0200692.1, CRGY0208636.1, CRGY0206723.1, CRGY0201070.1, CRGY0206915.1, CRGY0222844.1, CRGY0212990.1, CRGY0202216.1, CRGY0213282.1, CRGY0226986.1, CRGY0220984.1, CRGY0225979.1, CRGY0201194.1, CRGY0200688.1, CRGY0212982.1, CRGY0210384.1, CRGY0225933.1, CRGY0216…	1.02586
04120 Ubiquitin mediated proteolysis	131	7452	159	9740	0.0443024	1.07686	[CRGY0225926.1, CRGY0220593.1, CRGY0216876.1, CRGY0216446.1, CRGY0208907.1, CRGY0226812.1, CRGY0225210.1, CRGY0220200.1, CRGY0204683.1, CRGY0220603.1, CRGY0215220.1, CRGY0212451.1, CRGY0219057.1, CRGY0218008.1, CRGY0220589.1, CRGY0213263.1, CRGY0219762.1, CRGY0206291.1, CRGY0230413.1, CRGY0207324.1, CRGY0212541.1, CRGY0223396.1, CRGY0225283.1, CRGY0216208.1, CRGY0213881.1, CRGY0225315.1, CRGY0204…	0.191708
00240 Pyrimidine metabolism	122	7452	141	9740	0.00206536	1.13091	[CRGY0228447.1, CRGY0222174.1, CRGY0217050.1, CRGY0202751.1, CRGY0227752.1, CRGY0222362.1, CRGY0214888.1, CRGY0202586.1, CRGY0210757.1, CRGY0216400.1, CRGY0226591.1, CRGY0201285.1, CRGY0218265.1, CRGY0230307.1, CRGY0216284.1, CRGY0216078.1, CRGY0206500.1, CRGY0217669.1, CRGY0219200.1, CRGY0223585.1, CRGY0219452.1, CRGY0205329.1, CRGY0224698.1, CRGY0226354.1, CRGY0220848.1, CRGY0205934.1, CRGY0224…	0.0234074
B 09107 Glycan biosynthesis and metabolism	120	7452	144	9740	0.0289993	1.08919	[CRGY0228176.1, CRGY0227104.1, CRGY0228405.1, CRGY0217868.1, CRGY0209636.1, CRGY0216600.1, CRGY0200884.1, CRGY0217461.1, CRGY0222596.1, CRGY0202400.1, CRGY0211018.1, CRGY0206460.1, CRGY0230654.1, CRGY0211670.1, CRGY0200209.1, CRGY0203175.1, CRGY0219359.1, CRGY0207602.1, CRGY0218950.1, CRGY0200627.1, CRGY0225391.1, CRGY0209315.1, CRGY0206588.1, CRGY0230515.1, CRGY0230432.1, CRGY0222453.1, CRGY0213…	0.143788
03015 mRNA surveillance pathway	118	7452	137	9740	0.00347784	1.12576	[CRGY0223742.1, CRGY0220031.1, CRGY0212515.1, CRGY0215164.1, CRGY0214297.1, CRGY0221528.1, CRGY0215834.1, CRGY0217258.1, CRGY0217728.1, CRGY0222080.1, CRGY0223268.1, CRGY0228635.1, CRGY0207655.1, CRGY0212738.1, CRGY0210030.1, CRGY0205807.1, CRGY0205789.1, CRGY0214224.1, CRGY0212776.1, CRGY0228395.1, CRGY0214470.1, CRGY0209686.1, CRGY0205136.1, CRGY0225357.1, CRGY0218023.1, CRGY0220235.1, CRGY0231…	0.0318356
00500 Starch and sucrose metabolism	118	7452	154	9740	0.531274	1.00149	[CRGY0223682.1, CRGY0203883.1, CRGY0210354.1, CRGY0205908.1, CRGY0203672.1, CRGY0223418.1, CRGY0206915.1, CRGY0207475.1, CRGY0222863.1, CRGY0226018.1, CRGY0223283.1, CRGY0203705.1, CRGY0214145.1, CRGY0231314.1, CRGY0225979.1, CRGY0203852.1, CRGY0224429.1, CRGY0211226.1, CRGY0209983.1, CRGY0217544.1, CRGY0219930.1, CRGY0225933.1, CRGY0203623.1, CRGY0209203.1, CRGY0204793.1, CRGY0207753.1, CRGY0202…	0.965215
00520 Amino sugar and nucleotide sugar metabolism	108	7452	156	9740	0.986113	0.904868	[CRGY0228631.1, CRGY0212014.1, CRGY0225715.1, CRGY0220016.1, CRGY0205908.1, CRGY0213447.1, CRGY0219687.1, CRGY0223418.1, CRGY0222596.1, CRGY0226937.1, CRGY0211018.1, CRGY0211192.1, CRGY0227733.1, CRGY0217653.1, CRGY0230176.1, CRGY0222821.1, CRGY0208312.1, CRGY0226018.1, CRGY0231292.1, CRGY0223753.1, CRGY0230201.1, CRGY0223027.1, CRGY0226799.1, CRGY0227741.1, CRGY0219995.1, CRGY0209983.1, CRGY0224…	1.21604
00010 Glycolysis / Gluconeogenesis	103	7452	137	9740	0.685721	0.982659	[CRGY0230006.1, CRGY0217054.1, CRGY0208041.1, CRGY0205908.1, CRGY0220871.1, CRGY0219140.1, CRGY0223418.1, CRGY0209402.1, CRGY0224218.1, CRGY0213424.1, CRGY0203789.1, CRGY0231250.1, CRGY0218190.1, CRGY0213051.1, CRGY0221404.1, CRGY0221386.1, CRGY0219845.1, CRGY0205851.1, CRGY0226560.1, CRGY0210015.1, CRGY0223697.1, CRGY0203548.1, CRGY0230718.1, CRGY0205277.1, CRGY0220514.1, CRGY0221606.1, CRGY0225…	1.08801
00190 Oxidative phosphorylation	103	7452	157	9740	0.999342	0.857479	[CRGY0200070.1, CRGY0228134.1, CRGY0213311.1, CRGY0230481.1, CRGY0224189.1, CRGY0204332.1, CRGY0228195.1, CRGY0215767.1, CRGY0222069.1, CRGY0218367.1, CRGY0202905.1, CRGY0217235.1, CRGY0202638.1, CRGY0213828.1, CRGY0224550.1, CRGY0212466.1, CRGY0223734.1, CRGY0200103.1, CRGY0222898.1, CRGY0221280.1, CRGY0209007.1, CRGY0205340.1, CRGY0225079.1, CRGY0216134.1, CRGY0229447.1, CRGY0228201.1, CRGY0228…	1.1219
00199 Cytochrome P450	103	7452	199	9740	1	0.676504	[CRGY0222882.1, CRGY0230029.1, CRGY0212809.1, CRGY0229748.1, CRGY0222000.1, CRGY0215398.1, CRGY0230025.1, CRGY0210218.1, CRGY0218785.1, CRGY0222844.1, CRGY0212010.1, CRGY0219509.1, CRGY0212662.1, CRGY0221113.1, CRGY0229755.1, CRGY0217438.1, CRGY0216348.1, CRGY0202728.1, CRGY0231123.1, CRGY0211478.1, CRGY0229880.1, CRGY0203600.1, CRGY0213308.1, CRGY0215314.1, CRGY0202348.1, CRGY0221999.1, CRGY0207…	1.01709
03018 RNA degradation	100	7452	113	9740	0.000941	1.15667	[CRGY0229477.1, CRGY0222965.1, CRGY0208482.1, CRGY0204603.1, CRGY0221754.1, CRGY0206159.1, CRGY0201447.1, CRGY0213051.1, CRGY0229337.1, CRGY0226312.1, CRGY0205822.1, CRGY0212776.1, CRGY0228979.1, CRGY0217735.1, CRGY0214243.1, CRGY0226655.1, CRGY0229619.1, CRGY0203047.1, CRGY0201615.1, CRGY0220198.1, CRGY0212135.1, CRGY0222875.1, CRGY0221531.1, CRGY0223697.1, CRGY0224915.1, CRGY0208976.1, CRGY0208…	0.0131776
03008 Ribosome biogenesis in eukaryotes	91	7452	110	9740	0.0723565	1.08127	[CRGY0202776.1, CRGY0219069.1, CRGY0230213.1, CRGY0206612.1, CRGY0211824.1, CRGY0219004.1, CRGY0208862.1, CRGY0202339.1, CRGY0216815.1, CRGY0207588.1, CRGY0202350.1, CRGY0207013.1, CRGY0205426.1, CRGY0226689.1, CRGY0229859.1, CRGY0217703.1, CRGY0218534.1, CRGY0213330.1, CRGY0215993.1, CRGY0204810.1, CRGY0225822.1, CRGY0226031.1, CRGY0215991.1, CRGY0206159.1, CRGY0225672.1, CRGY0218818.1, CRGY0227…	0.273347
04016 MAPK signaling pathway - plant	91	7452	113	9740	0.184245	1.05257	[CRGY0218140.1, CRGY0219794.1, CRGY0202734.1, CRGY0214596.1, CRGY0220348.1, CRGY0206679.1, CRGY0221165.1, CRGY0223554.1, CRGY0216400.1, CRGY0231366.1, CRGY0203749.1, CRGY0230639.1, CRGY0230084.1, CRGY0220949.1, CRGY0217488.1, CRGY0225024.1, CRGY0207015.1, CRGY0229761.1, CRGY0213735.1, CRGY0205088.1, CRGY0225290.1, CRGY0212509.1, CRGY0204152.1, CRGY0225183.1, CRGY0214582.1, CRGY0221826.1, CRGY0219…	0.522027
01007 Amino acid related enzymes	87	7452	121	9740	0.903151	0.939767	[CRGY0229038.1, CRGY0226039.1, CRGY0202210.1, CRGY0205714.1, CRGY0215168.1, CRGY0230679.1, CRGY0212912.1, CRGY0220937.1, CRGY0230982.1, CRGY0215183.1, CRGY0205639.1, CRGY0216872.1, CRGY0212052.1, CRGY0221443.1, CRGY0229176.1, CRGY0211931.1, CRGY0218720.1, CRGY0229531.1, CRGY0212668.1, CRGY0223431.1, CRGY0226035.1, CRGY0215627.1, CRGY0225480.1, CRGY0223456.1, CRGY0211120.1, CRGY0201946.1, CRGY0225…	1.18757
00564 Glycerophospholipid metabolism	86	7452	104	9740	0.0806543	1.08081	[CRGY0208670.1, CRGY0230925.1, CRGY0226707.1, CRGY0224895.1, CRGY0221890.1, CRGY0227251.1, CRGY0211636.1, CRGY0216164.1, CRGY0215606.1, CRGY0204261.1, CRGY0222806.1, CRGY0222119.1, CRGY0228516.1, CRGY0221253.1, CRGY0222825.1, CRGY0201502.1, CRGY0223228.1, CRGY0206481.1, CRGY0207097.1, CRGY0219374.1, CRGY0220601.1, CRGY0210051.1, CRGY0207923.1, CRGY0216516.1, CRGY0200336.1, CRGY0208261.1, CRGY0204…	0.295319
03051 Proteasome	85	7452	116	9740	0.826195	0.957739	[CRGY0208028.1, CRGY0222610.1, CRGY0228343.1, CRGY0205880.1, CRGY0205357.1, CRGY0222963.1, CRGY0215162.1, CRGY0212374.1, CRGY0205884.1, CRGY0220766.1, CRGY0224836.1, CRGY0205882.1, CRGY0202350.1, CRGY0230614.1, CRGY0226939.1, CRGY0206462.1, CRGY0202887.1, CRGY0213487.1, CRGY0227566.1, CRGY0215815.1, CRGY0224093.1, CRGY0222228.1, CRGY0218462.1, CRGY0221635.1, CRGY0222935.1, CRGY0204503.1, CRGY0212…	1.17044
00270 Cysteine and methionine metabolism	84	7452	109	9740	0.498372	1.00725	[CRGY0218225.1, CRGY0215168.1, CRGY0212935.1, CRGY0212912.1, CRGY0228552.1, CRGY0226369.1, CRGY0205100.1, CRGY0225304.1, CRGY0216218.1, CRGY0225555.1, CRGY0220928.1, CRGY0229623.1, CRGY0206974.1, CRGY0229176.1, CRGY0211118.1, CRGY0224799.1, CRGY0212668.1, CRGY0212319.1, CRGY0228234.1, CRGY0227501.1, CRGY0220455.1, CRGY0216373.1, CRGY0224926.1, CRGY0223483.1, CRGY0228640.1, CRGY0229275.1, CRGY0224…	0.941369
04031 GTP-binding proteins	83	7452	94	9740	0.00297523	1.15408	[CRGY0205737.1, CRGY0202463.1, CRGY0222360.1, CRGY0216857.1, CRGY0214219.1, CRGY0219063.1, CRGY0202350.1, CRGY0200013.1, CRGY0222341.1, CRGY0212620.1, CRGY0231220.1, CRGY0208717.1, CRGY0229575.1, CRGY0224565.1, CRGY0224344.1, CRGY0217147.1, CRGY0228871.1, CRGY0224093.1, CRGY0211621.1, CRGY0203833.1, CRGY0205787.1, CRGY0213070.1, CRGY0213117.1, CRGY0204574.1, CRGY0213329.1, CRGY0223333.1, CRGY0221…	0.0283242
00620 Pyruvate metabolism	80	7452	93	9740	0.0162436	1.12433	[CRGY0230006.1, CRGY0208525.1, CRGY0223995.1, CRGY0202738.1, CRGY0217054.1, CRGY0202565.1, CRGY0208041.1, CRGY0225429.1, CRGY0217098.1, CRGY0219856.1, CRGY0212935.1, CRGY0205100.1, CRGY0222848.1, CRGY0219140.1, CRGY0220928.1, CRGY0209402.1, CRGY0218342.1, CRGY0209254.1, CRGY0227777.1, CRGY0220094.1, CRGY0224926.1, CRGY0229258.1, CRGY0218190.1, CRGY0204177.1, CRGY0223379.1, CRGY0226861.1, CRGY0223…	0.0942919
04145 Phagosome	78	7452	87	9740	0.00140431	1.17182	[CRGY0200070.1, CRGY0226223.1, CRGY0226265.1, CRGY0230481.1, CRGY0203408.1, CRGY0207874.1, CRGY0202463.1, CRGY0210271.1, CRGY0206806.1, CRGY0222554.1, CRGY0202885.1, CRGY0213923.1, CRGY0205330.1, CRGY0213929.1, CRGY0227219.1, CRGY0219409.1, CRGY0212620.1, CRGY0231220.1, CRGY0216506.1, CRGY0228489.1, CRGY0231201.1, CRGY0224550.1, CRGY0217147.1, CRGY0205471.1, CRGY0220526.1, CRGY0227321.1, CRGY0219…	0.0175908
04146 Peroxisome	77	7452	90	9740	0.0237948	1.11824	[CRGY0223347.1, CRGY0224045.1, CRGY0204374.1, CRGY0226593.1, CRGY0205372.1, CRGY0215126.1, CRGY0217273.1, CRGY0218284.1, CRGY0204267.1, CRGY0207070.1, CRGY0206385.1, CRGY0216732.1, CRGY0219948.1, CRGY0211896.1, CRGY0221342.1, CRGY0206606.1, CRGY0203750.1, CRGY0216246.1, CRGY0226108.1, CRGY0229815.1, CRGY0228996.1, CRGY0227074.1, CRGY0205388.1, CRGY0230376.1, CRGY0213132.1, CRGY0205915.1, CRGY0226…	0.123112
03420 Nucleotide excision repair	70	7452	86	9740	0.172622	1.06386	[CRGY0228403.1, CRGY0208028.1, CRGY0222362.1, CRGY0214888.1, CRGY0215166.1, CRGY0203240.1, CRGY0201287.1, CRGY0229851.1, CRGY0206449.1, CRGY0226591.1, CRGY0203463.1, CRGY0212127.1, CRGY0226626.1, CRGY0205330.1, CRGY0201285.1, CRGY0203557.1, CRGY0220200.1, CRGY0211701.1, CRGY0227566.1, CRGY0203561.1, CRGY0222708.1, CRGY0226190.1, CRGY0209399.1, CRGY0217669.1, CRGY0227656.1, CRGY0205329.1, CRGY0227…	0.501024
01004 Lipid biosynthesis proteins	70	7452	87	9740	0.230884	1.05163	[CRGY0215932.1, CRGY0201162.1, CRGY0220248.1, CRGY0211636.1, CRGY0205610.1, CRGY0221253.1, CRGY0218284.1, CRGY0211973.1, CRGY0206481.1, CRGY0201874.1, CRGY0216007.1, CRGY0224985.1, CRGY0219374.1, CRGY0210051.1, CRGY0202242.1, CRGY0211432.1, CRGY0226335.1, CRGY0214413.1, CRGY0222580.1, CRGY0204923.1, CRGY0206003.1, CRGY0213170.1, CRGY0224650.1, CRGY0206712.1, CRGY0218774.1, CRGY0225311.1, CRGY0206…	0.603852
00194 Photosynthesis proteins	66	7452	83	9740	0.30777	1.03933	[CRGY0228197.1, CRGY0207663.1, CRGY0221601.1, CRGY0224189.1, CRGY0228191.1, CRGY0226662.1, CRGY0230065.1, CRGY0204332.1, CRGY0219351.1, CRGY0205927.1, CRGY0226622.1, CRGY0214324.1, CRGY0216964.1, CRGY0221543.1, CRGY0229170.1, CRGY0214558.1, CRGY0214326.1, CRGY0204424.1, CRGY0214898.1, CRGY0220069.1, CRGY0217875.1, CRGY0202494.1, CRGY0231271.1, CRGY0216828.1, CRGY0225455.1, CRGY0208204.1, CRGY0229…	0.755148
00040 Pentose and glucuronate interconversions	66	7452	137	9740	1	0.629665	[CRGY0227106.1, CRGY0217597.1, CRGY0229806.1, CRGY0224874.1, CRGY0214032.1, CRGY0219466.1, CRGY0228596.1, CRGY0222763.1, CRGY0226914.1, CRGY0205376.1, CRGY0216101.1, CRGY0211935.1, CRGY0208312.1, CRGY0216049.1, CRGY0214138.1, CRGY0218670.1, CRGY0226799.1, CRGY0217122.1, CRGY0202891.1, CRGY0219473.1, CRGY0217981.1, CRGY0211201.1, CRGY0228511.1, CRGY0223428.1, CRGY0220800.1, CRGY0210036.1, CRGY0223…	1.02146
00480 Glutathione metabolism	64	7452	72	9740	0.00623014	1.16181	[CRGY0204564.1, CRGY0228170.1, CRGY0212180.1, CRGY0216218.1, CRGY0229070.1, CRGY0209252.1, CRGY0221342.1, CRGY0227843.1, CRGY0204426.1, CRGY0226271.1, CRGY0204734.1, CRGY0212175.1, CRGY0224308.1, CRGY0226290.1, CRGY0209438.1, CRGY0209045.1, CRGY0228996.1, CRGY0204730.1, CRGY0228181.1, CRGY0213490.1, CRGY0204732.1, CRGY0224452.1, CRGY0227074.1, CRGY0225500.1, CRGY0212179.1, CRGY0224176.1, CRGY0225…	0.0449325
00710 Carbon fixation in photosynthetic organisms	62	7452	77	9740	0.2464	1.05242	[CRGY0202565.1, CRGY0225429.1, CRGY0217098.1, CRGY0212935.1, CRGY0205100.1, CRGY0220871.1, CRGY0220928.1, CRGY0218342.1, CRGY0229176.1, CRGY0213424.1, CRGY0216049.1, CRGY0224926.1, CRGY0227336.1, CRGY0221404.1, CRGY0221386.1, CRGY0224032.1, CRGY0223379.1, CRGY0215774.1, CRGY0219845.1, CRGY0226861.1, CRGY0223398.1, CRGY0207578.1, CRGY0205851.1, CRGY0217527.1, CRGY0205099.1, CRGY0214109.1, CRGY0221…	0.630573
00970 Aminoacyl-tRNA biosynthesis	62	7452	78	9740	0.319065	1.03892	[CRGY0229038.1, CRGY0226039.1, CRGY0205714.1, CRGY0230679.1, CRGY0230982.1, CRGY0225962.1, CRGY0215183.1, CRGY0205639.1, CRGY0216872.1, CRGY0221443.1, CRGY0211931.1, CRGY0218720.1, CRGY0229531.1, CRGY0225866.1, CRGY0223431.1, CRGY0226035.1, CRGY0215627.1, CRGY0225480.1, CRGY0223456.1, CRGY0225688.1, CRGY0225958.1, CRGY0212210.1, CRGY0223691.1, CRGY0229819.1, CRGY0212214.1, CRGY0202955.1, CRGY0225…	0.774872
00260 Glycine, serine and threonine metabolism	62	7452	86	9740	0.863188	0.942279	[CRGY0200637.1, CRGY0212973.1, CRGY0223494.1, CRGY0221063.1, CRGY0207582.1, CRGY0225755.1, CRGY0202719.1, CRGY0212071.1, CRGY0224235.1, CRGY0229623.1, CRGY0206974.1, CRGY0200266.1, CRGY0220607.1, CRGY0212668.1, CRGY0211745.1, CRGY0227507.1, CRGY0211120.1, CRGY0222663.1, CRGY0202496.1, CRGY0223730.1, CRGY0220006.1, CRGY0226738.1, CRGY0230809.1, CRGY0224242.1, CRGY0226148.1, CRGY0207578.1, CRGY0222…	1.17394
00561 Glycerolipid metabolism	61	7452	72	9740	0.0606668	1.10735	[CRGY0230925.1, CRGY0229806.1, CRGY0216488.1, CRGY0219466.1, CRGY0211636.1, CRGY0215606.1, CRGY0222119.1, CRGY0223571.1, CRGY0209402.1, CRGY0221253.1, CRGY0220229.1, CRGY0209254.1, CRGY0219374.1, CRGY0203979.1, CRGY0200627.1, CRGY0225436.1, CRGY0223753.1, CRGY0202783.1, CRGY0223541.1, CRGY0219473.1, CRGY0200621.1, CRGY0204923.1, CRGY0210193.1, CRGY0205178.1, CRGY0216707.1, CRGY0219675.1, CRGY0218…	0.248943
00630 Glyoxylate and dicarboxylate metabolism	61	7452	79	9740	0.503189	1.00923	[CRGY0212973.1, CRGY0223494.1, CRGY0214821.1, CRGY0225755.1, CRGY0212935.1, CRGY0205100.1, CRGY0212071.1, CRGY0220928.1, CRGY0219008.1, CRGY0220607.1, CRGY0208164.1, CRGY0211912.1, CRGY0211745.1, CRGY0224926.1, CRGY0215433.1, CRGY0228438.1, CRGY0215672.1, CRGY0202496.1, CRGY0213531.1, CRGY0226252.1, CRGY0204177.1, CRGY0223730.1, CRGY0204593.1, CRGY0215774.1, CRGY0226861.1, CRGY0207578.1, CRGY0217…	0.935617
00562 Inositol phosphate metabolism	60	7452	69	9740	0.0228551	1.13655	[CRGY0226950.1, CRGY0206869.1, CRGY0207874.1, CRGY0216629.1, CRGY0207851.1, CRGY0220768.1, CRGY0212996.1, CRGY0217049.1, CRGY0202885.1, CRGY0228303.1, CRGY0220892.1, CRGY0201502.1, CRGY0207097.1, CRGY0204491.1, CRGY0221069.1, CRGY0209480.1, CRGY0207477.1, CRGY0220601.1, CRGY0212691.1, CRGY0206854.1, CRGY0205851.1, CRGY0217506.1, CRGY0208668.1, CRGY0211792.1, CRGY0208783.1, CRGY0220233.1, CRGY0214…	0.123625
04070 Phosphatidylinositol signaling system	60	7452	69	9740	0.0228551	1.13655	[CRGY0226950.1, CRGY0206869.1, CRGY0207874.1, CRGY0230925.1, CRGY0224895.1, CRGY0221890.1, CRGY0220768.1, CRGY0217049.1, CRGY0202885.1, CRGY0215606.1, CRGY0228303.1, CRGY0222119.1, CRGY0207015.1, CRGY0204491.1, CRGY0221069.1, CRGY0209480.1, CRGY0207477.1, CRGY0220601.1, CRGY0219953.1, CRGY0230478.1, CRGY0217506.1, CRGY0208668.1, CRGY0226927.1, CRGY0211792.1, CRGY0208783.1, CRGY0206189.1, CRGY0220…	0.123625
00052 Galactose metabolism	60	7452	82	9740	0.803321	0.956365	[CRGY0209280.1, CRGY0217868.1, CRGY0229806.1, CRGY0221643.1, CRGY0219466.1, CRGY0223748.1, CRGY0205908.1, CRGY0223418.1, CRGY0229155.1, CRGY0229512.1, CRGY0203979.1, CRGY0200627.1, CRGY0203334.1, CRGY0213051.1, CRGY0204135.1, CRGY0219473.1, CRGY0227093.1, CRGY0200621.1, CRGY0211201.1, CRGY0216707.1, CRGY0202687.1, CRGY0224720.1, CRGY0223697.1, CRGY0203351.1, CRGY0205741.1, CRGY0203353.1, CRGY0228…	1.15873
00900 Terpenoid backbone biosynthesis	57	7452	72	9740	0.354553	1.03473	[CRGY0221082.1, CRGY0229767.1, CRGY0218370.1, CRGY0229266.1, CRGY0226707.1, CRGY0206993.1, CRGY0203190.1, CRGY0225275.1, CRGY0221718.1, CRGY0205084.1, CRGY0222765.1, CRGY0220476.1, CRGY0213002.1, CRGY0224122.1, CRGY0221961.1, CRGY0227826.1, CRGY0216972.1, CRGY0212239.1, CRGY0212505.1, CRGY0204177.1, CRGY0217066.1, CRGY0222417.1, CRGY0212560.1, CRGY0212082.1, CRGY0214756.1, CRGY0229428.1, CRGY0221…	0.788631
B 09194 Poorly characterized	57	7452	76	9740	0.679377	0.980274	[CRGY0221125.1, CRGY0205274.1, CRGY0208463.1, CRGY0212574.1, CRGY0227689.1, CRGY0206650.1, CRGY0209233.1, CRGY0225557.1, CRGY0211749.1, CRGY0215287.1, CRGY0208141.1, CRGY0206690.1, CRGY0212432.1, CRGY0212493.1, CRGY0208221.1, CRGY0228209.1, CRGY0202789.1, CRGY0213596.1, CRGY0215239.1, CRGY0209625.1, CRGY0211205.1, CRGY0208456.1, CRGY0215316.1, CRGY0214241.1, CRGY0222544.1, CRGY0229169.1, CRGY0220…	1.08518
00051 Fructose and mannose metabolism	55	7452	79	9740	0.939972	0.909959	[CRGY0209280.1, CRGY0204248.1, CRGY0229806.1, CRGY0214032.1, CRGY0220937.1, CRGY0219466.1, CRGY0205908.1, CRGY0213447.1, CRGY0220871.1, CRGY0223418.1, CRGY0222763.1, CRGY0226937.1, CRGY0213424.1, CRGY0226018.1, CRGY0222910.1, CRGY0213051.1, CRGY0219473.1, CRGY0220925.1, CRGY0205851.1, CRGY0209527.1, CRGY0224720.1, CRGY0223697.1, CRGY0230718.1, CRGY0227791.1, CRGY0227586.1, CRGY0226700.1, CRGY0220…	1.18367
00360 Phenylalanine metabolism	55	7452	85	9740	0.995298	0.845726	[CRGY0210770.1, CRGY0224540.1, CRGY0219796.1, CRGY0202210.1, CRGY0205257.1, CRGY0210523.1, CRGY0207582.1, CRGY0212762.1, CRGY0215168.1, CRGY0220555.1, CRGY0220937.1, CRGY0220553.1, CRGY0229176.1, CRGY0222844.1, CRGY0202496.1, CRGY0209839.1, CRGY0205263.1, CRGY0220335.1, CRGY0224032.1, CRGY0222226.1, CRGY0212084.1, CRGY0224539.1, CRGY0222735.1, CRGY0209527.1, CRGY0226489.1, CRGY0229161.1, CRGY0211…	1.1669
03030 DNA replication	54	7452	61	9740	0.0143501	1.15704	[CRGY0204890.1, CRGY0222362.1, CRGY0214888.1, CRGY0215166.1, CRGY0205718.1, CRGY0203240.1, CRGY0201287.1, CRGY0229851.1, CRGY0226591.1, CRGY0212127.1, CRGY0226626.1, CRGY0205330.1, CRGY0201285.1, CRGY0211701.1, CRGY0223048.1, CRGY0222708.1, CRGY0209399.1, CRGY0217669.1, CRGY0227656.1, CRGY0223946.1, CRGY0212755.1, CRGY0205329.1, CRGY0203604.1, CRGY0216938.1, CRGY0225818.1, CRGY0211586.1, CRGY0209…	0.0875721
03410 Base excision repair	53	7452	59	9740	0.00765274	1.17411	[CRGY0227311.1, CRGY0228610.1, CRGY0216567.1, CRGY0222362.1, CRGY0214888.1, CRGY0205718.1, CRGY0203240.1, CRGY0201287.1, CRGY0226591.1, CRGY0202408.1, CRGY0226626.1, CRGY0205330.1, CRGY0201285.1, CRGY0213466.1, CRGY0218952.1, CRGY0226607.1, CRGY0207454.1, CRGY0204812.1, CRGY0211143.1, CRGY0217669.1, CRGY0227656.1, CRGY0205329.1, CRGY0209391.1, CRGY0202153.1, CRGY0201345.1, CRGY0216178.1, CRGY0224…	0.0535692
00330 Arginine and proline metabolism	51	7452	59	9740	0.0435404	1.12981	[CRGY0229328.1, CRGY0224480.1, CRGY0209056.1, CRGY0220555.1, CRGY0228552.1, CRGY0220553.1, CRGY0216218.1, CRGY0217701.1, CRGY0209402.1, CRGY0229176.1, CRGY0209254.1, CRGY0221023.1, CRGY0217348.1, CRGY0227501.1, CRGY0220524.1, CRGY0226961.1, CRGY0218986.1, CRGY0224032.1, CRGY0230434.1, CRGY0223509.1, CRGY0209045.1, CRGY0207522.1, CRGY0222909.1, CRGY0220556.1, CRGY0217784.1, CRGY0220930.1, CRGY0215…	0.1919
00195 Photosynthesis	51	7452	65	9740	0.420437	1.02552	[CRGY0228197.1, CRGY0207663.1, CRGY0221601.1, CRGY0224189.1, CRGY0228191.1, CRGY0226662.1, CRGY0204332.1, CRGY0226622.1, CRGY0214324.1, CRGY0216964.1, CRGY0221543.1, CRGY0229170.1, CRGY0214326.1, CRGY0204424.1, CRGY0214898.1, CRGY0220069.1, CRGY0217875.1, CRGY0202494.1, CRGY0216828.1, CRGY0208204.1, CRGY0229547.1, CRGY0209047.1, CRGY0204088.1, CRGY0228201.1, CRGY0211756.1, CRGY0228198.1, CRGY0205…	0.855248
03050 Proteasome	51	7452	70	9740	0.808217	0.952266	[CRGY0222610.1, CRGY0228343.1, CRGY0205357.1, CRGY0215162.1, CRGY0212374.1, CRGY0220766.1, CRGY0224836.1, CRGY0202350.1, CRGY0230614.1, CRGY0226939.1, CRGY0206462.1, CRGY0202887.1, CRGY0213487.1, CRGY0224093.1, CRGY0218462.1, CRGY0204503.1, CRGY0228935.1, CRGY0200814.1, CRGY0231144.1, CRGY0228914.1, CRGY0212593.1, CRGY0221650.1, CRGY0219439.1, CRGY0224130.1, CRGY0208197.1, CRGY0223237.1, CRGY0224…	1.15877
00020 Citrate cycle (TCA cycle)	50	7452	55	9740	0.00530526	1.18821	[CRGY0219798.1, CRGY0230006.1, CRGY0208525.1, CRGY0213311.1, CRGY0214821.1, CRGY0202738.1, CRGY0217054.1, CRGY0208041.1, CRGY0212935.1, CRGY0203221.1, CRGY0205100.1, CRGY0213140.1, CRGY0220928.1, CRGY0228278.1, CRGY0221944.1, CRGY0224926.1, CRGY0215433.1, CRGY0228230.1, CRGY0221342.1, CRGY0215672.1, CRGY0213531.1, CRGY0229813.1, CRGY0228996.1, CRGY0226861.1, CRGY0227074.1, CRGY0230627.1, CRGY0217…	0.0420884
00280 Valine, leucine and isoleucine degradation	50	7452	69	9740	0.826795	0.947124	[CRGY0218687.1, CRGY0229891.1, CRGY0224292.1, CRGY0211866.1, CRGY0212912.1, CRGY0212996.1, CRGY0224941.1, CRGY0205372.1, CRGY0209402.1, CRGY0220892.1, CRGY0209254.1, CRGY0207070.1, CRGY0212668.1, CRGY0211916.1, CRGY0208903.1, CRGY0226231.1, CRGY0202512.1, CRGY0212239.1, CRGY0218674.1, CRGY0204177.1, CRGY0226738.1, CRGY0211274.1, CRGY0212082.1, CRGY0205388.1, CRGY0205626.1, CRGY0223292.1, CRGY0224…	1.16436
B 09193 Unclassified: signaling and cellular processes	49	7452	59	9740	0.149639	1.0855	[CRGY0212200.1, CRGY0219088.1, CRGY0210310.1, CRGY0221188.1, CRGY0215124.1, CRGY0216695.1, CRGY0214970.1, CRGY0202379.1, CRGY0214236.1, CRGY0204031.1, CRGY0229598.1, CRGY0202488.1, CRGY0208966.1, CRGY0207449.1, CRGY0216261.1, CRGY0218759.1, CRGY0212048.1, CRGY0210308.1, CRGY0231148.1, CRGY0229292.1, CRGY0211245.1, CRGY0213883.1, CRGY0224191.1, CRGY0203026.1, CRGY0219321.1, CRGY0228875.1, CRGY0224…	0.481272
00410 beta-Alanine metabolism	49	7452	66	9740	0.725085	0.970372	[CRGY0207680.1, CRGY0207582.1, CRGY0204374.1, CRGY0224480.1, CRGY0224292.1, CRGY0212996.1, CRGY0216218.1, CRGY0224941.1, CRGY0209402.1, CRGY0220892.1, CRGY0209254.1, CRGY0211916.1, CRGY0204969.1, CRGY0230470.1, CRGY0218674.1, CRGY0230434.1, CRGY0223509.1, CRGY0207522.1, CRGY0212084.1, CRGY0220848.1, CRGY0223292.1, CRGY0229161.1, CRGY0224701.1, CRGY0230256.1, CRGY0214928.1, CRGY0207681.1, CRGY0216…	1.14285
00250 Alanine, aspartate and glutamate metabolism	48	7452	50	9740	0.000197	1.25475	[CRGY0227774.1, CRGY0207681.1, CRGY0207680.1, CRGY0213125.1, CRGY0227043.1, CRGY0229873.1, CRGY0229800.1, CRGY0202633.1, CRGY0202888.1, CRGY0215104.1, CRGY0229176.1, CRGY0226362.1, CRGY0209939.1, CRGY0224775.1, CRGY0208164.1, CRGY0212668.1, CRGY0228438.1, CRGY0215944.1, CRGY0221367.1, CRGY0221368.1, CRGY0204969.1, CRGY0229230.1, CRGY0230470.1, CRGY0221907.1, CRGY0204593.1, CRGY0223357.1, CRGY0220…	0.00425789
00380 Tryptophan metabolism	48	7452	73	9740	0.987187	0.859418	[CRGY0216339.1, CRGY0229977.1, CRGY0220556.1, CRGY0205257.1, CRGY0222465.1, CRGY0216338.1, CRGY0216856.1, CRGY0220555.1, CRGY0220553.1, CRGY0216186.1, CRGY0210901.1, CRGY0228806.1, CRGY0216187.1, CRGY0209402.1, CRGY0206914.1, CRGY0210905.1, CRGY0230613.1, CRGY0209254.1, CRGY0209253.1, CRGY0212662.1, CRGY0205258.1, CRGY0207456.1, CRGY0211130.1, CRGY0228804.1, CRGY0223626.1, CRGY0228165.1, CRGY0216…	1.20487
03060 Protein export	47	7452	61	9740	0.531175	1.00706	[CRGY0205003.1, CRGY0213589.1, CRGY0202274.1, CRGY0226223.1, CRGY0230009.1, CRGY0213835.1, CRGY0204418.1, CRGY0230755.1, CRGY0205336.1, CRGY0210120.1, CRGY0208445.1, CRGY0202194.1, CRGY0205337.1, CRGY0207919.1, CRGY0203614.1, CRGY0205888.1, CRGY0217274.1, CRGY0227219.1, CRGY0210659.1, CRGY0231269.1, CRGY0231201.1, CRGY0212410.1, CRGY0219352.1, CRGY0209159.1, CRGY0210599.1, CRGY0205014.1, CRGY0222…	0.972459
99997 Function unknown	47	7452	66	9740	0.876428	0.930765	[CRGY0215956.1, CRGY0221125.1, CRGY0205274.1, CRGY0208463.1, CRGY0212574.1, CRGY0227689.1, CRGY0206650.1, CRGY0218571.1, CRGY0209234.1, CRGY0209233.1, CRGY0225557.1, CRGY0215286.1, CRGY0230959.1, CRGY0215287.1, CRGY0206690.1, CRGY0219527.1, CRGY0212432.1, CRGY0212493.1, CRGY0228209.1, CRGY0221844.1, CRGY0202789.1, CRGY0223529.1, CRGY0213596.1, CRGY0215239.1, CRGY0209625.1, CRGY0225142.1, CRGY0206…	1.17847
00350 Tyrosine metabolism	47	7452	75	9740	0.997712	0.819073	[CRGY0205277.1, CRGY0218683.1, CRGY0222172.1, CRGY0224833.1, CRGY0202210.1, CRGY0210545.1, CRGY0205257.1, CRGY0204249.1, CRGY0222465.1, CRGY0210563.1, CRGY0216317.1, CRGY0229728.1, CRGY0211238.1, CRGY0207582.1, CRGY0215168.1, CRGY0222275.1, CRGY0220937.1, CRGY0215104.1, CRGY0210394.1, CRGY0229176.1, CRGY0228638.1, CRGY0228637.1, CRGY0205258.1, CRGY0202496.1, CRGY0231250.1, CRGY0220336.1, CRGY0230…	1.13615
00130 Ubiquinone and other terpenoid-quinone biosynthesis	45	7452	64	9740	0.904161	0.919007	[CRGY0210770.1, CRGY0204458.1, CRGY0223993.1, CRGY0210587.1, CRGY0200635.1, CRGY0210523.1, CRGY0217596.1, CRGY0222090.1, CRGY0206844.1, CRGY0215168.1, CRGY0223999.1, CRGY0228598.1, CRGY0200633.1, CRGY0210507.1, CRGY0228500.1, CRGY0203442.1, CRGY0221259.1, CRGY0218839.1, CRGY0229384.1, CRGY0231017.1, CRGY0222844.1, CRGY0222845.1, CRGY0222690.1, CRGY0224548.1, CRGY0231450.1, CRGY0222860.1, CRGY0225…	1.18236
00860 Porphyrin and chlorophyll metabolism	44	7452	49	9740	0.0153328	1.17366	[CRGY0230758.1, CRGY0216021.1, CRGY0226517.1, CRGY0205004.1, CRGY0230759.1, CRGY0212729.1, CRGY0205714.1, CRGY0220267.1, CRGY0204478.1, CRGY0204479.1, CRGY0221333.1, CRGY0225908.1, CRGY0206993.1, CRGY0216485.1, CRGY0221644.1, CRGY0223342.1, CRGY0209409.1, CRGY0228341.1, CRGY0215575.1, CRGY0227169.1, CRGY0222177.1, CRGY0211386.1, CRGY0213555.1, CRGY0223733.1, CRGY0205978.1, CRGY0218400.1, CRGY0218…	0.0912303
00030 Pentose phosphate pathway	44	7452	52	9740	0.108146	1.10595	[CRGY0209280.1, CRGY0207894.1, CRGY0210314.1, CRGY0220514.1, CRGY0221606.1, CRGY0222967.1, CRGY0205041.1, CRGY0222409.1, CRGY0214050.1, CRGY0228170.1, CRGY0207818.1, CRGY0220871.1, CRGY0228730.1, CRGY0224218.1, CRGY0213424.1, CRGY0211977.1, CRGY0216049.1, CRGY0205066.1, CRGY0212473.1, CRGY0229741.1, CRGY0224797.1, CRGY0207926.1, CRGY0213619.1, CRGY0213051.1, CRGY0229526.1, CRGY0224882.1, CRGY0228…	0.373025
04130 SNARE interactions in vesicular transport	44	7452	53	9740	0.169338	1.08508	[CRGY0222674.1, CRGY0206574.1, CRGY0226221.1, CRGY0205047.1, CRGY0208231.1, CRGY0205711.1, CRGY0207911.1, CRGY0228323.1, CRGY0216061.1, CRGY0223917.1, CRGY0205424.1, CRGY0222785.1, CRGY0224870.1, CRGY0229606.1, CRGY0202848.1, CRGY0225867.1, CRGY0230861.1, CRGY0228489.1, CRGY0223282.1, CRGY0220109.1, CRGY0220799.1, CRGY0205471.1, CRGY0216555.1, CRGY0219743.1, CRGY0227321.1, CRGY0218440.1, CRGY0205…	0.497562
03440 Homologous recombination	44	7452	58	9740	0.616692	0.991541	[CRGY0211380.1, CRGY0220325.1, CRGY0222362.1, CRGY0215166.1, CRGY0202739.1, CRGY0225756.1, CRGY0211285.1, CRGY0200017.1, CRGY0230614.1, CRGY0230592.1, CRGY0200015.1, CRGY0211289.1, CRGY0221717.1, CRGY0216144.1, CRGY0216239.1, CRGY0230917.1, CRGY0230824.1, CRGY0221546.1, CRGY0217827.1, CRGY0221544.1, CRGY0222111.1, CRGY0216963.1, CRGY0229910.1, CRGY0204873.1, CRGY0223879.1, CRGY0207858.1, CRGY0222…	1.03361
03020 RNA polymerase	43	7452	55	9740	0.457817	1.02186	[CRGY0220241.1, CRGY0213294.1, CRGY0231283.1, CRGY0215227.1, CRGY0222174.1, CRGY0200133.1, CRGY0216527.1, CRGY0200132.1, CRGY0202733.1, CRGY0216528.1, CRGY0209053.1, CRGY0227752.1, CRGY0202586.1, CRGY0206809.1, CRGY0230294.1, CRGY0214922.1, CRGY0210757.1, CRGY0223590.1, CRGY0230386.1, CRGY0218601.1, CRGY0227753.1, CRGY0218990.1, CRGY0205790.1, CRGY0202263.1, CRGY0213990.1, CRGY0226293.1, CRGY0221…	0.893118
00400 Phenylalanine, tyrosine and tryptophan biosynthesis	43	7452	61	9740	0.894541	0.92135	[CRGY0200637.1, CRGY0202210.1, CRGY0206843.1, CRGY0211843.1, CRGY0226263.1, CRGY0222409.1, CRGY0215168.1, CRGY0207723.1, CRGY0220937.1, CRGY0227255.1, CRGY0215104.1, CRGY0210402.1, CRGY0217192.1, CRGY0229176.1, CRGY0226411.1, CRGY0226412.1, CRGY0226413.1, CRGY0227507.1, CRGY0216586.1, CRGY0227072.1, CRGY0213077.1, CRGY0230685.1, CRGY0209839.1, CRGY0223357.1, CRGY0224032.1, CRGY0224883.1, CRGY0229…	1.18278
00941 Flavonoid biosynthesis	43	7452	84	9740	1	0.669076	[CRGY0216791.1, CRGY0216127.1, CRGY0212762.1, CRGY0201012.1, CRGY0201078.1, CRGY0201018.1, CRGY0215161.1, CRGY0200691.1, CRGY0200692.1, CRGY0200745.1, CRGY0204079.1, CRGY0212073.1, CRGY0201070.1, CRGY0209464.1, CRGY0222844.1, CRGY0222845.1, CRGY0219921.1, CRGY0202216.1, CRGY0209460.1, CRGY0209462.1, CRGY0222860.1, CRGY0231287.1, CRGY0202213.1, CRGY0221096.1, CRGY0201194.1, CRGY0228725.1, CRGY0200…	1.05778
00592 alpha-Linolenic acid metabolism	43	7452	87	9740	1	0.646004	[CRGY0210770.1, CRGY0215704.1, CRGY0220264.1, CRGY0210587.1, CRGY0210523.1, CRGY0210080.1, CRGY0217099.1, CRGY0211238.1, CRGY0223595.1, CRGY0210507.1, CRGY0210969.1, CRGY0223360.1, CRGY0205372.1, CRGY0215126.1, CRGY0209978.1, CRGY0222806.1, CRGY0210967.1, CRGY0206673.1, CRGY0213353.1, CRGY0213352.1, CRGY0211896.1, CRGY0211895.1, CRGY0218693.1, CRGY0231250.1, CRGY0213496.1, CRGY0225015.1, CRGY0213…	1.03478
00053 Ascorbate and aldarate metabolism	42	7452	58	9740	0.815735	0.946471	[CRGY0227106.1, CRGY0212498.1, CRGY0204141.1, CRGY0207851.1, CRGY0220768.1, CRGY0218187.1, CRGY0220937.1, CRGY0209402.1, CRGY0210393.1, CRGY0230613.1, CRGY0209254.1, CRGY0209253.1, CRGY0209252.1, CRGY0216101.1, CRGY0218973.1, CRGY0208312.1, CRGY0206196.1, CRGY0223626.1, CRGY0220020.1, CRGY0226798.1, CRGY0226799.1, CRGY0209102.1, CRGY0206292.1, CRGY0226271.1, CRGY0227059.1, CRGY0220586.1, CRGY0203…	1.16254
00510 N-Glycan biosynthesis	41	7452	46	9740	0.025443	1.16496	[CRGY0228176.1, CRGY0231280.1, CRGY0227104.1, CRGY0209636.1, CRGY0203590.1, CRGY0217170.1, CRGY0225025.1, CRGY0204768.1, CRGY0205127.1, CRGY0216600.1, CRGY0211638.1, CRGY0200884.1, CRGY0221256.1, CRGY0216900.1, CRGY0226938.1, CRGY0205948.1, CRGY0230654.1, CRGY0219560.1, CRGY0216428.1, CRGY0200209.1, CRGY0203175.1, CRGY0226477.1, CRGY0227567.1, CRGY0207602.1, CRGY0218950.1, CRGY0200125.1, CRGY0209…	0.128839
00071 Fatty acid degradation	41	7452	50	9740	0.230421	1.07177	[CRGY0205277.1, CRGY0210545.1, CRGY0220264.1, CRGY0210563.1, CRGY0228158.1, CRGY0211238.1, CRGY0223360.1, CRGY0205372.1, CRGY0215126.1, CRGY0209402.1, CRGY0210394.1, CRGY0218284.1, CRGY0209426.1, CRGY0230613.1, CRGY0209254.1, CRGY0221212.1, CRGY0209253.1, CRGY0228638.1, CRGY0212412.1, CRGY0228637.1, CRGY0223626.1, CRGY0211896.1, CRGY0211895.1, CRGY0218693.1, CRGY0228165.1, CRGY0231250.1, CRGY0218…	0.609335
04712 Circadian rhythm - plant	40	7452	45	9740	0.0300008	1.16181	[CRGY0226288.1, CRGY0224627.1, CRGY0216772.1, CRGY0224146.1, CRGY0205713.1, CRGY0228178.1, CRGY0211824.1, CRGY0222210.1, CRGY0218471.1, CRGY0215351.1, CRGY0207769.1, CRGY0203202.1, CRGY0203205.1, CRGY0223870.1, CRGY0228279.1, CRGY0209866.1, CRGY0229383.1, CRGY0212451.1, CRGY0224617.1, CRGY0200128.1, CRGY0230264.1, CRGY0216059.1, CRGY0205724.1, CRGY0222701.1, CRGY0216057.1, CRGY0228725.1, CRGY0228…	0.142804
00600 Sphingolipid metabolism	40	7452	45	9740	0.0300008	1.16181	[CRGY0210564.1, CRGY0217362.1, CRGY0211887.1, CRGY0202690.1, CRGY0229513.1, CRGY0217868.1, CRGY0203099.1, CRGY0217699.1, CRGY0206802.1, CRGY0203991.1, CRGY0218852.1, CRGY0207146.1, CRGY0214212.1, CRGY0219403.1, CRGY0203953.1, CRGY0228559.1, CRGY0224717.1, CRGY0227640.1, CRGY0229512.1, CRGY0230116.1, CRGY0203979.1, CRGY0203173.1, CRGY0200627.1, CRGY0228689.1, CRGY0210849.1, CRGY0200626.1, CRGY0229…	0.142804
03022 Basal transcription factors	39	7452	46	9740	0.121854	1.10814	[CRGY0222924.1, CRGY0209599.1, CRGY0228403.1, CRGY0209802.1, CRGY0212537.1, CRGY0217555.1, CRGY0200349.1, CRGY0226138.1, CRGY0208230.1, CRGY0215729.1, CRGY0204542.1, CRGY0206449.1, CRGY0226419.1, CRGY0219851.1, CRGY0202800.1, CRGY0224215.1, CRGY0212032.1, CRGY0215241.1, CRGY0222559.1, CRGY0215259.1, CRGY0210553.1, CRGY0213261.1, CRGY0226234.1, CRGY0204444.1, CRGY0205808.1, CRGY0200334.1, CRGY0230…	0.414304
00310 Lysine degradation	39	7452	50	9740	0.479093	1.01948	[CRGY0222716.1, CRGY0223680.1, CRGY0204122.1, CRGY0222713.1, CRGY0227298.1, CRGY0216856.1, CRGY0230816.1, CRGY0205672.1, CRGY0212765.1, CRGY0208272.1, CRGY0208638.1, CRGY0209402.1, CRGY0230613.1, CRGY0209254.1, CRGY0209253.1, CRGY0221944.1, CRGY0204896.1, CRGY0223626.1, CRGY0222913.1, CRGY0224368.1, CRGY0228165.1, CRGY0224366.1, CRGY0227159.1, CRGY0204177.1, CRGY0224447.1, CRGY0211855.1, CRGY0229…	0.927026
02044 Secretion system	39	7452	52	9740	0.671676	0.980274	[CRGY0205003.1, CRGY0226223.1, CRGY0230009.1, CRGY0213835.1, CRGY0204418.1, CRGY0230755.1, CRGY0208445.1, CRGY0202194.1, CRGY0207919.1, CRGY0205888.1, CRGY0220689.1, CRGY0227219.1, CRGY0210659.1, CRGY0231269.1, CRGY0231201.1, CRGY0212410.1, CRGY0209159.1, CRGY0210599.1, CRGY0205014.1, CRGY0215989.1, CRGY0205997.1, CRGY0222951.1, CRGY0213888.1, CRGY0207550.1, CRGY0230285.1, CRGY0228374.1, CRGY0230…	1.09492
00906 Carotenoid biosynthesis	37	7452	46	9740	0.333737	1.05131	[CRGY0203550.1, CRGY0214906.1, CRGY0218976.1, CRGY0221568.1, CRGY0210901.1, CRGY0210218.1, CRGY0229601.1, CRGY0202906.1, CRGY0229346.1, CRGY0206914.1, CRGY0219090.1, CRGY0210905.1, CRGY0224949.1, CRGY0230599.1, CRGY0204454.1, CRGY0215646.1, CRGY0215689.1, CRGY0212736.1, CRGY0221113.1, CRGY0217835.1, CRGY0215690.1, CRGY0206773.1, CRGY0226651.1, CRGY0210908.1, CRGY0211478.1, CRGY0210906.1, CRGY0223…	0.802317
02010 ABC transporters	37	7452	72	9740	0.999999	0.671669	[CRGY0230920.1, CRGY0207642.1, CRGY0205021.1, CRGY0200326.1, CRGY0218744.1, CRGY0226787.1, CRGY0202650.1, CRGY0218491.1, CRGY0216837.1, CRGY0216835.1, CRGY0207589.1, CRGY0229895.1, CRGY0203465.1, CRGY0229051.1, CRGY0202652.1, CRGY0213755.1, CRGY0206040.1, CRGY0222038.1, CRGY0216844.1, CRGY0226947.1, CRGY0216843.1, CRGY0216822.1, CRGY0222037.1, CRGY0211685.1, CRGY0203482.1, CRGY0206042.1, CRGY0203…	1.06726
B 09131 Membrane transport	37	7452	72	9740	0.999999	0.671669	[CRGY0230920.1, CRGY0207642.1, CRGY0205021.1, CRGY0200326.1, CRGY0218744.1, CRGY0226787.1, CRGY0202650.1, CRGY0218491.1, CRGY0216837.1, CRGY0216835.1, CRGY0207589.1, CRGY0229895.1, CRGY0203465.1, CRGY0229051.1, CRGY0202652.1, CRGY0213755.1, CRGY0206040.1, CRGY0222038.1, CRGY0216844.1, CRGY0226947.1, CRGY0216843.1, CRGY0216822.1, CRGY0222037.1, CRGY0211685.1, CRGY0203482.1, CRGY0206042.1, CRGY0203…	1.06726
00910 Nitrogen metabolism	36	7452	45	9740	0.363322	1.04563	[CRGY0226471.1, CRGY0206800.1, CRGY0226451.1, CRGY0226452.1, CRGY0212057.1, CRGY0207563.1, CRGY0227046.1, CRGY0229873.1, CRGY0219402.1, CRGY0209910.1, CRGY0202633.1, CRGY0219008.1, CRGY0224775.1, CRGY0220857.1, CRGY0208164.1, CRGY0217291.1, CRGY0218015.1, CRGY0228438.1, CRGY0219055.1, CRGY0218735.1, CRGY0229044.1, CRGY0221112.1, CRGY0204593.1, CRGY0218820.1, CRGY0213682.1, CRGY0207527.1, CRGY0215…	0.793309
00061 Fatty acid biosynthesis	36	7452	45	9740	0.363322	1.04563	[CRGY0215932.1, CRGY0201161.1, CRGY0228158.1, CRGY0201162.1, CRGY0218919.1, CRGY0212390.1, CRGY0219394.1, CRGY0222848.1, CRGY0205610.1, CRGY0202844.1, CRGY0218284.1, CRGY0209426.1, CRGY0211973.1, CRGY0221212.1, CRGY0212412.1, CRGY0216007.1, CRGY0228697.1, CRGY0223647.1, CRGY0203605.1, CRGY0209834.1, CRGY0207922.1, CRGY0206647.1, CRGY0208848.1, CRGY0222580.1, CRGY0206003.1, CRGY0229637.1, CRGY0219…	0.793309
03430 Mismatch repair	35	7452	43	9740	0.289559	1.06386	[CRGY0223324.1, CRGY0228714.1, CRGY0215166.1, CRGY0229851.1, CRGY0204783.1, CRGY0212127.1, CRGY0211289.1, CRGY0230885.1, CRGY0220124.1, CRGY0211700.1, CRGY0216144.1, CRGY0216963.1, CRGY0211701.1, CRGY0211151.1, CRGY0223879.1, CRGY0205494.1, CRGY0226504.1, CRGY0222708.1, CRGY0209399.1, CRGY0218907.1, CRGY0227656.1, CRGY0211087.1, CRGY0203896.1, CRGY0211081.1, CRGY0211083.1, CRGY0207521.1, CRGY0229…	0.717865
00460 Cyanoamino acid metabolism	35	7452	63	9740	0.999931	0.726129	[CRGY0215703.1, CRGY0212973.1, CRGY0209786.1, CRGY0225755.1, CRGY0204794.1, CRGY0226167.1, CRGY0225304.1, CRGY0201546.1, CRGY0206915.1, CRGY0206654.1, CRGY0226664.1, CRGY0220104.1, CRGY0214348.1, CRGY0225979.1, CRGY0208305.1, CRGY0223730.1, CRGY0211684.1, CRGY0225933.1, CRGY0225932.1, CRGY0204793.1, CRGY0222587.1, CRGY0215844.1, CRGY0231007.1, CRGY0230926.1, CRGY0206776.1, CRGY0230927.1, CRGY0201…	1.09167
01006 Prenyltransferases	34	7452	39	9740	0.0768494	1.13946	[CRGY0229767.1, CRGY0214906.1, CRGY0220267.1, CRGY0229266.1, CRGY0207998.1, CRGY0218324.1, CRGY0226571.1, CRGY0218839.1, CRGY0221718.1, CRGY0222291.1, CRGY0205084.1, CRGY0222690.1, CRGY0221961.1, CRGY0220501.1, CRGY0222412.1, CRGY0227826.1, CRGY0210073.1, CRGY0215529.1, CRGY0213262.1, CRGY0206773.1, CRGY0227037.1, CRGY0228563.1, CRGY0222417.1, CRGY0224451.1, CRGY0220633.1, CRGY0204557.1, CRGY0208…	0.285784
00640 Propanoate metabolism	34	7452	46	9740	0.729096	0.966067	[CRGY0230256.1, CRGY0214928.1, CRGY0218687.1, CRGY0204374.1, CRGY0217449.1, CRGY0224292.1, CRGY0212996.1, CRGY0212997.1, CRGY0218539.1, CRGY0203221.1, CRGY0219394.1, CRGY0205168.1, CRGY0222848.1, CRGY0224941.1, CRGY0220893.1, CRGY0220892.1, CRGY0211957.1, CRGY0211916.1, CRGY0208903.1, CRGY0228165.1, CRGY0209834.1, CRGY0218674.1, CRGY0204177.1, CRGY0211274.1, CRGY0219381.1, CRGY0217452.1, CRGY0217…	1.14161
00920 Sulfur metabolism	33	7452	38	9740	0.0890959	1.13505	[CRGY0228882.1, CRGY0218203.1, CRGY0221813.1, CRGY0227752.1, CRGY0214922.1, CRGY0226389.1, CRGY0226368.1, CRGY0220999.1, CRGY0226369.1, CRGY0225304.1, CRGY0226385.1, CRGY0226366.1, CRGY0226834.1, CRGY0221421.1, CRGY0211118.1, CRGY0206632.1, CRGY0220455.1, CRGY0222156.1, CRGY0223476.1, CRGY0221573.1, CRGY0228640.1, CRGY0221804.1, CRGY0204343.1, CRGY0204009.1, CRGY0211273.1, CRGY0227201.1, CRGY0221…	0.31649
04136 Autophagy - other	32	7452	33	9740	0.00159804	1.26742	[CRGY0224628.1, CRGY0221124.1, CRGY0230922.1, CRGY0226955.1, CRGY0228599.1, CRGY0219447.1, CRGY0213188.1, CRGY0204337.1, CRGY0202802.1, CRGY0203763.1, CRGY0211954.1, CRGY0223430.1, CRGY0211197.1, CRGY0211195.1, CRGY0206770.1, CRGY0225167.1, CRGY0217628.1, CRGY0229487.1, CRGY0220966.1, CRGY0218777.1, CRGY0220373.1, CRGY0230832.1, CRGY0224955.1, CRGY0205855.1, CRGY0213667.1, CRGY0226656.1, CRGY0221…	0.0190167
00220 Arginine biosynthesis	31	7452	33	9740	0.0087727	1.22782	[CRGY0223936.1, CRGY0229873.1, CRGY0221169.1, CRGY0202633.1, CRGY0202888.1, CRGY0215104.1, CRGY0229176.1, CRGY0209445.1, CRGY0209939.1, CRGY0224775.1, CRGY0208164.1, CRGY0201947.1, CRGY0228438.1, CRGY0215944.1, CRGY0220731.1, CRGY0201946.1, CRGY0204593.1, CRGY0223357.1, CRGY0224032.1, CRGY0218820.1, CRGY0219614.1, CRGY0215926.1, CRGY0209986.1, CRGY0207578.1, CRGY0224247.1, CRGY0206009.1, CRGY0225…	0.0596543
00100 Steroid biosynthesis	30	7452	40	9740	0.669725	0.980274	[CRGY0209050.1, CRGY0217362.1, CRGY0206615.1, CRGY0200619.1, CRGY0220932.1, CRGY0220933.1, CRGY0227604.1, CRGY0220621.1, CRGY0219167.1, CRGY0209709.1, CRGY0218785.1, CRGY0217789.1, CRGY0218786.1, CRGY0227778.1, CRGY0212895.1, CRGY0221046.1, CRGY0200058.1, CRGY0220501.1, CRGY0215738.1, CRGY0212027.1, CRGY0217438.1, CRGY0229525.1, CRGY0228932.1, CRGY0217790.1, CRGY0205800.1, CRGY0215947.1, CRGY0229…	1.09927
04040 Ion channels	29	7452	51	9740	0.999453	0.743214	[CRGY0230190.1, CRGY0205024.1, CRGY0229204.1, CRGY0229479.1, CRGY0203632.1, CRGY0227020.1, CRGY0226916.1, CRGY0226813.1, CRGY0218282.1, CRGY0222112.1, CRGY0215439.1, CRGY0215438.1, CRGY0222958.1, CRGY0203813.1, CRGY0222724.1, CRGY0203818.1, CRGY0221802.1, CRGY0211456.1, CRGY0228978.1, CRGY0223120.1, CRGY0227191.1, CRGY0217549.1, CRGY0222838.1, CRGY0214969.1, CRGY0221785.1, CRGY0228879.1, CRGY0213…	1.11676
00945 Stilbenoid, diarylheptanoid and gingerol biosynthesis	29	7452	62	9740	1	0.611354	[CRGY0212762.1, CRGY0201012.1, CRGY0201078.1, CRGY0201018.1, CRGY0200691.1, CRGY0200692.1, CRGY0200745.1, CRGY0201070.1, CRGY0222844.1, CRGY0222845.1, CRGY0219921.1, CRGY0202216.1, CRGY0222860.1, CRGY0202213.1, CRGY0221096.1, CRGY0201194.1, CRGY0200688.1, CRGY0228725.1, CRGY0200689.1, CRGY0228726.1, CRGY0200686.1, CRGY0220029.1, CRGY0210249.1, CRGY0228527.1, CRGY0222876.1, CRGY0202201.1, CRGY0226…	1.04846
00790 Folate biosynthesis	28	7452	33	9740	0.178396	1.109	[CRGY0230257.1, CRGY0229807.1, CRGY0209265.1, CRGY0229806.1, CRGY0205271.1, CRGY0219469.1, CRGY0219466.1, CRGY0203635.1, CRGY0224028.1, CRGY0217191.1, CRGY0229325.1, CRGY0221466.1, CRGY0224753.1, CRGY0213754.1, CRGY0208350.1, CRGY0215671.1, CRGY0220777.1, CRGY0219994.1, CRGY0219470.1, CRGY0216497.1, CRGY0206960.1, CRGY0228357.1, CRGY0219473.1, CRGY0209187.1, CRGY0226330.1, CRGY0216323.1, CRGY0222…	0.511546
00563 Glycosylphosphatidylinositol (GPI)-anchor biosynthesis	27	7452	30	9740	0.0545142	1.17633	[CRGY0218956.1, CRGY0222888.1, CRGY0226183.1, CRGY0211675.1, CRGY0200884.1, CRGY0217461.1, CRGY0209443.1, CRGY0200244.1, CRGY0201607.1, CRGY0202400.1, CRGY0211670.1, CRGY0204602.1, CRGY0229058.1, CRGY0226246.1, CRGY0200125.1, CRGY0206835.1, CRGY0206834.1, CRGY0205496.1, CRGY0213032.1, CRGY0224699.1, CRGY0209330.1, CRGY0205430.1, CRGY0205897.1, CRGY0200253.1, CRGY0200254.1, CRGY0200255.1, CRGY0221…	0.231685
B 09192 Unclassified: genetic information processing	27	7452	32	9740	0.202938	1.10281	[CRGY0203595.1, CRGY0217156.1, CRGY0202524.1, CRGY0200073.1, CRGY0209848.1, CRGY0223325.1, CRGY0215740.1, CRGY0207059.1, CRGY0215057.1, CRGY0209612.1, CRGY0209611.1, CRGY0203598.1, CRGY0220451.1, CRGY0230724.1, CRGY0217374.1, CRGY0206521.1, CRGY0214583.1, CRGY0200086.1, CRGY0228330.1, CRGY0223373.1, CRGY0222333.1, CRGY0225607.1, CRGY0221263.1, CRGY0229403.1, CRGY0230164.1, CRGY0227746.1, CRGY0228…	0.548855
00565 Ether lipid metabolism	27	7452	32	9740	0.202938	1.10281	[CRGY0224812.1, CRGY0229263.1, CRGY0224169.1, CRGY0200133.1, CRGY0218663.1, CRGY0224293.1, CRGY0212095.1, CRGY0222806.1, CRGY0201502.1, CRGY0227640.1, CRGY0215971.1, CRGY0207097.1, CRGY0202257.1, CRGY0224570.1, CRGY0210051.1, CRGY0213536.1, CRGY0209048.1, CRGY0223176.1, CRGY0207949.1, CRGY0223179.1, CRGY0202641.1, CRGY0230585.1, CRGY0203370.1, CRGY0201612.1, CRGY0218963.1, CRGY0201610.1, CRGY0215…	0.548855
00770 Pantothenate and CoA biosynthesis	27	7452	45	9740	0.995925	0.784219	[CRGY0209512.1, CRGY0214800.1, CRGY0223491.1, CRGY0220728.1, CRGY0212912.1, CRGY0212911.1, CRGY0214809.1, CRGY0216251.1, CRGY0207547.1, CRGY0227216.1, CRGY0207548.1, CRGY0205423.1, CRGY0210983.1, CRGY0216967.1, CRGY0215922.1, CRGY0230914.1, CRGY0204736.1, CRGY0206980.1, CRGY0222589.1, CRGY0210687.1, CRGY0225288.1, CRGY0210999.1, CRGY0220848.1, CRGY0216387.1, CRGY0231236.1, CRGY0207085.1, CRGY0225…	1.16191
A09160 Human Diseases	26	7452	30	9740	0.133453	1.13276	[CRGY0206868.1, CRGY0206869.1, CRGY0226284.1, CRGY0220325.1, CRGY0203829.1, CRGY0223365.1, CRGY0220592.1, CRGY0215123.1, CRGY0222405.1, CRGY0231289.1, CRGY0231288.1, CRGY0226269.1, CRGY0213369.1, CRGY0216578.1, CRGY0226270.1, CRGY0230414.1, CRGY0225038.1, CRGY0209963.1, CRGY0225266.1, CRGY0216199.1, CRGY0220233.1, CRGY0228838.1, CRGY0206870.1, CRGY0208915.1, CRGY0215827.1, CRGY0219345.1]	0.441138
04090 CD molecules	26	7452	42	9740	0.989473	0.809115	[CRGY0230920.1, CRGY0207642.1, CRGY0205021.1, CRGY0223491.1, CRGY0216628.1, CRGY0206992.1, CRGY0218491.1, CRGY0216837.1, CRGY0216835.1, CRGY0229051.1, CRGY0213562.1, CRGY0216284.1, CRGY0222038.1, CRGY0216844.1, CRGY0226947.1, CRGY0216843.1, CRGY0216822.1, CRGY0222037.1, CRGY0211685.1, CRGY0202851.1, CRGY0226887.1, CRGY0223409.1, CRGY0216364.1, CRGY0208917.1, CRGY0223446.1, CRGY0207274.1]	1.1954
B 09167 Endocrine and metabolic diseases	25	7452	29	9740	0.154493	1.12675	[CRGY0206868.1, CRGY0206869.1, CRGY0226284.1, CRGY0220325.1, CRGY0203829.1, CRGY0223365.1, CRGY0220592.1, CRGY0215123.1, CRGY0222405.1, CRGY0231289.1, CRGY0231288.1, CRGY0226269.1, CRGY0213369.1, CRGY0216578.1, CRGY0226270.1, CRGY0230414.1, CRGY0225038.1, CRGY0209963.1, CRGY0225266.1, CRGY0216199.1, CRGY0220233.1, CRGY0228838.1, CRGY0206870.1, CRGY0208915.1, CRGY0219345.1]	0.477523
04933 AGE-RAGE signaling pathway in diabetic complications	25	7452	29	9740	0.154493	1.12675	[CRGY0206868.1, CRGY0206869.1, CRGY0226284.1, CRGY0220325.1, CRGY0203829.1, CRGY0223365.1, CRGY0220592.1, CRGY0215123.1, CRGY0222405.1, CRGY0231289.1, CRGY0231288.1, CRGY0226269.1, CRGY0213369.1, CRGY0216578.1, CRGY0226270.1, CRGY0230414.1, CRGY0225038.1, CRGY0209963.1, CRGY0225266.1, CRGY0216199.1, CRGY0220233.1, CRGY0228838.1, CRGY0206870.1, CRGY0208915.1, CRGY0219345.1]	0.477523
01040 Biosynthesis of unsaturated fatty acids	24	7452	25	9740	0.0106729	1.25475	[CRGY0207666.1, CRGY0218911.1, CRGY0215932.1, CRGY0211896.1, CRGY0211895.1, CRGY0220264.1, CRGY0202242.1, CRGY0217426.1, CRGY0226335.1, CRGY0208848.1, CRGY0222580.1, CRGY0213156.1, CRGY0206003.1, CRGY0229637.1, CRGY0225339.1, CRGY0216902.1, CRGY0205388.1, CRGY0205372.1, CRGY0215126.1, CRGY0206712.1, CRGY0225855.1, CRGY0201874.1, CRGY0216912.1, CRGY0213028.1]	0.0686525
00340 Histidine metabolism	24	7452	30	9740	0.421348	1.04563	[CRGY0202210.1, CRGY0208789.1, CRGY0227310.1, CRGY0214269.1, CRGY0220768.1, CRGY0211676.1, CRGY0206609.1, CRGY0214247.1, CRGY0213411.1, CRGY0209402.1, CRGY0219239.1, CRGY0230613.1, CRGY0209254.1, CRGY0205402.1, CRGY0226697.1, CRGY0207486.1, CRGY0209253.1, CRGY0221947.1, CRGY0229160.1, CRGY0208792.1, CRGY0211333.1, CRGY0218258.1, CRGY0221942.1, CRGY0223626.1]	0.849838
00902 Monoterpenoid biosynthesis	24	7452	41	9740	0.996916	0.765092	[CRGY0225413.1, CRGY0225422.1, CRGY0225421.1, CRGY0225428.1, CRGY0225432.1, CRGY0226500.1, CRGY0211842.1, CRGY0225427.1, CRGY0225416.1, CRGY0225426.1, CRGY0226502.1, CRGY0225425.1, CRGY0225414.1, CRGY0226501.1, CRGY0215513.1, CRGY0215512.1, CRGY0225419.1, CRGY0206973.1, CRGY0225418.1, CRGY0202387.1, CRGY0204066.1, CRGY0204067.1, CRGY0225431.1, CRGY0225420.1]	1.1574
00950 Isoquinoline alkaloid biosynthesis	24	7452	41	9740	0.996916	0.765092	[CRGY0222172.1, CRGY0205257.1, CRGY0222465.1, CRGY0230685.1, CRGY0209839.1, CRGY0216317.1, CRGY0205263.1, CRGY0223357.1, CRGY0207582.1, CRGY0224032.1, CRGY0215168.1, CRGY0220937.1, CRGY0222226.1, CRGY0224247.1, CRGY0212084.1, CRGY0215104.1, CRGY0203944.1, CRGY0229176.1, CRGY0203941.1, CRGY0209527.1, CRGY0229160.1, CRGY0229161.1, CRGY0205258.1, CRGY0203946.1]	1.1574
00062 Fatty acid elongation	24	7452	44	9740	0.999632	0.712926	[CRGY0207666.1, CRGY0230486.1, CRGY0216286.1, CRGY0216799.1, CRGY0226286.1, CRGY0218185.1, CRGY0224095.1, CRGY0214402.1, CRGY0217426.1, CRGY0225928.1, CRGY0226335.1, CRGY0214413.1, CRGY0224653.1, CRGY0225339.1, CRGY0216902.1, CRGY0223850.1, CRGY0229795.1, CRGY0220811.1, CRGY0201874.1, CRGY0228607.1, CRGY0224985.1, CRGY0216912.1, CRGY0227568.1, CRGY0213028.1]	1.11174
00909 Sesquiterpenoid and triterpenoid biosynthesis	24	7452	97	9740	1	0.323389	[CRGY0220501.1, CRGY0222883.1, CRGY0200619.1, CRGY0230742.1, CRGY0203570.1, CRGY0229412.1, CRGY0220932.1, CRGY0220933.1, CRGY0209380.1, CRGY0200048.1, CRGY0209709.1, CRGY0200047.1, CRGY0229428.1, CRGY0229427.1, CRGY0204075.1, CRGY0203569.1, CRGY0210876.1, CRGY0222843.1, CRGY0221130.1, CRGY0212895.1, CRGY0229534.1, CRGY0204072.1, CRGY0210992.1, CRGY0203567.1]	1.00847
00730 Thiamine metabolism	23	7452	23	9740	0.0020987	1.30703	[CRGY0211144.1, CRGY0213044.1, CRGY0218370.1, CRGY0217946.1, CRGY0224698.1, CRGY0224493.1, CRGY0211012.1, CRGY0217960.1, CRGY0230112.1, CRGY0204782.1, CRGY0224498.1, CRGY0204781.1, CRGY0230657.1, CRGY0230656.1, CRGY0222765.1, CRGY0205944.1, CRGY0213002.1, CRGY0216769.1, CRGY0224122.1, CRGY0223054.1, CRGY0206148.1, CRGY0205249.1, CRGY0230199.1]	0.0227041
00760 Nicotinate and nicotinamide metabolism	22	7452	24	9740	0.0554462	1.19811	[CRGY0222391.1, CRGY0228447.1, CRGY0202751.1, CRGY0223491.1, CRGY0207872.1, CRGY0205890.1, CRGY0219200.1, CRGY0206230.1, CRGY0230404.1, CRGY0227043.1, CRGY0200723.1, CRGY0200726.1, CRGY0206229.1, CRGY0200717.1, CRGY0230916.1, CRGY0221758.1, CRGY0223217.1, CRGY0218265.1, CRGY0230929.1, CRGY0231046.1, CRGY0217509.1, CRGY0219525.1]	0.231512
00511 Other glycan degradation	21	7452	23	9740	0.0672848	1.19338	[CRGY0216818.1, CRGY0210849.1, CRGY0230515.1, CRGY0202690.1, CRGY0229513.1, CRGY0217868.1, CRGY0215641.1, CRGY0213484.1, CRGY0216486.1, CRGY0227288.1, CRGY0231330.1, CRGY0227294.1, CRGY0214212.1, CRGY0214065.1, CRGY0224716.1, CRGY0222596.1, CRGY0222597.1, CRGY0211018.1, CRGY0229512.1, CRGY0221045.1, CRGY0225851.1]	0.266896
00960 Tropane, piperidine and pyridine alkaloid biosynthesis	21	7452	35	9740	0.991292	0.784219	[CRGY0202210.1, CRGY0202496.1, CRGY0217394.1, CRGY0230685.1, CRGY0209839.1, CRGY0230180.1, CRGY0217365.1, CRGY0216317.1, CRGY0223357.1, CRGY0207582.1, CRGY0224032.1, CRGY0215168.1, CRGY0220937.1, CRGY0222226.1, CRGY0224247.1, CRGY0212084.1, CRGY0215104.1, CRGY0229176.1, CRGY0209527.1, CRGY0229160.1, CRGY0229161.1]	1.17964
99995 Signaling proteins	19	7452	23	9740	0.342173	1.07972	[CRGY0207449.1, CRGY0212200.1, CRGY0203618.1, CRGY0218759.1, CRGY0203633.1, CRGY0210308.1, CRGY0231148.1, CRGY0229292.1, CRGY0215124.1, CRGY0214970.1, CRGY0201089.1, CRGY0213883.1, CRGY0215588.1, CRGY0213882.1, CRGY0204031.1, CRGY0203671.1, CRGY0200239.1, CRGY0228875.1, CRGY0213049.1]	0.798404
00943 Isoflavonoid biosynthesis	19	7452	32	9740	0.991007	0.77605	[CRGY0200638.1, CRGY0224830.1, CRGY0203840.1, CRGY0215143.1, CRGY0215130.1, CRGY0215144.1, CRGY0224829.1, CRGY0224828.1, CRGY0215146.1, CRGY0203838.1, CRGY0224827.1, CRGY0215135.1, CRGY0200650.1, CRGY0215134.1, CRGY0203837.1, CRGY0215137.1, CRGY0212803.1, CRGY0212804.1, CRGY0201179.1]	1.19121
00650 Butanoate metabolism	19	7452	32	9740	0.991007	0.77605	[CRGY0221367.1, CRGY0221368.1, CRGY0204969.1, CRGY0228165.1, CRGY0230470.1, CRGY0212239.1, CRGY0226252.1, CRGY0204177.1, CRGY0207681.1, CRGY0207680.1, CRGY0230914.1, CRGY0224445.1, CRGY0230781.1, CRGY0219884.1, CRGY0212082.1, CRGY0222589.1, CRGY0227216.1, CRGY0202685.1, CRGY0207070.1]	1.19121
00073 Cutin, suberine and wax biosynthesis	19	7452	42	9740	0.999997	0.591276	[CRGY0225458.1, CRGY0212197.1, CRGY0225456.1, CRGY0207788.1, CRGY0230981.1, CRGY0207737.1, CRGY0202719.1, CRGY0226593.1, CRGY0207795.1, CRGY0222568.1, CRGY0226594.1, CRGY0224229.1, CRGY0217032.1, CRGY0216017.1, CRGY0206830.1, CRGY0207634.1, CRGY0225309.1, CRGY0218014.1, CRGY0208191.1]	1.07692
00908 Zeatin biosynthesis	18	7452	23	9740	0.536608	1.02289	[CRGY0223527.1, CRGY0219099.1, CRGY0227570.1, CRGY0219082.1, CRGY0219080.1, CRGY0207998.1, CRGY0219098.1, CRGY0219084.1, CRGY0204997.1, CRGY0218324.1, CRGY0204557.1, CRGY0226571.1, CRGY0210454.1, CRGY0205427.1, CRGY0222291.1, CRGY0218740.1, CRGY0219100.1, CRGY0223818.1]	0.967521
00603 Glycosphingolipid biosynthesis - globo and isoglobo series	17	7452	19	9740	0.141461	1.16945	[CRGY0200627.1, CRGY0216818.1, CRGY0200626.1, CRGY0203099.1, CRGY0215641.1, CRGY0208034.1, CRGY0200621.1, CRGY0203953.1, CRGY0216707.1, CRGY0222596.1, CRGY0222597.1, CRGY0211018.1, CRGY0208199.1, CRGY0203930.1, CRGY0219359.1, CRGY0226606.1, CRGY0203979.1]	0.461201
00290 Valine, leucine and isoleucine biosynthesis	17	7452	34	9740	0.999813	0.653516	[CRGY0214800.1, CRGY0230914.1, CRGY0220182.1, CRGY0212912.1, CRGY0212911.1, CRGY0230809.1, CRGY0217993.1, CRGY0214809.1, CRGY0214438.1, CRGY0220180.1, CRGY0222589.1, CRGY0227216.1, CRGY0227860.1, CRGY0219115.1, CRGY0231236.1, CRGY0225852.1, CRGY0211907.1]	1.10165
00590 Arachidonic acid metabolism	16	7452	17	9740	0.0654355	1.23015	[CRGY0208738.1, CRGY0227843.1, CRGY0216497.1, CRGY0224308.1, CRGY0228922.1, CRGY0229251.1, CRGY0204564.1, CRGY0212181.1, CRGY0212180.1, CRGY0217496.1, CRGY0222806.1, CRGY0212179.1, CRGY0218963.1, CRGY0215888.1, CRGY0216767.1, CRGY0223446.1]	0.26396
00670 One carbon pool by folate	16	7452	18	9740	0.168805	1.16181	[CRGY0220777.1, CRGY0225948.1, CRGY0225958.1, CRGY0212973.1, CRGY0217627.1, CRGY0204258.1, CRGY0223730.1, CRGY0209786.1, CRGY0225755.1, CRGY0225962.1, CRGY0208635.1, CRGY0206724.1, CRGY0211912.1, CRGY0209508.1, CRGY0230166.1, CRGY0214348.1]	0.508552
00450 Selenocompound metabolism	16	7452	23	9740	0.849208	0.909239	[CRGY0225687.1, CRGY0225688.1, CRGY0218203.1, CRGY0228228.1, CRGY0212559.1, CRGY0205491.1, CRGY0206944.1, CRGY0216872.1, CRGY0226834.1, CRGY0221443.1, CRGY0220187.1, CRGY0218993.1, CRGY0220478.1, CRGY0212319.1, CRGY0216745.1, CRGY0208977.1]	1.18889
00942 Anthocyanin biosynthesis	16	7452	30	9740	0.998612	0.697084	[CRGY0221114.1, CRGY0225652.1, CRGY0225654.1, CRGY0201223.1, CRGY0225656.1, CRGY0207018.1, CRGY0222253.1, CRGY0222258.1, CRGY0207021.1, CRGY0207022.1, CRGY0222252.1, CRGY0201342.1, CRGY0222260.1, CRGY0201353.1, CRGY0207003.1, CRGY0207002.1]	1.13176
00196 Photosynthesis - antenna proteins	15	7452	16	9740	0.0813348	1.22534	[CRGY0230210.1, CRGY0231271.1, CRGY0225455.1, CRGY0204963.1, CRGY0203620.1, CRGY0230065.1, CRGY0204964.1, CRGY0203622.1, CRGY0223635.1, CRGY0219351.1, CRGY0205927.1, CRGY0228369.1, CRGY0209230.1, CRGY0214564.1, CRGY0214558.1]	0.293298
00531 Glycosaminoglycan degradation	15	7452	21	9740	0.794955	0.933594	[CRGY0216818.1, CRGY0216109.1, CRGY0202690.1, CRGY0230432.1, CRGY0219026.1, CRGY0215641.1, CRGY0219028.1, CRGY0223108.1, CRGY0205692.1, CRGY0222596.1, CRGY0222597.1, CRGY0211018.1, CRGY0206460.1, CRGY0216171.1, CRGY0216172.1]	1.15365
99977 Transport	14	7452	17	9740	0.408255	1.07638	[CRGY0221561.1, CRGY0223263.1, CRGY0219088.1, CRGY0212048.1, CRGY0225468.1, CRGY0211846.1, CRGY0216695.1, CRGY0202379.1, CRGY0214236.1, CRGY0203473.1, CRGY0203026.1, CRGY0202381.1, CRGY0220847.1, CRGY0224978.1]	0.859864
04030 G protein-coupled receptors	14	7452	17	9740	0.408255	1.07638	[CRGY0203845.1, CRGY0222184.1, CRGY0219740.1, CRGY0228376.1, CRGY0213481.1, CRGY0228375.1, CRGY0203092.1, CRGY0218719.1, CRGY0212570.1, CRGY0226228.1, CRGY0209317.1, CRGY0226225.1, CRGY0220462.1, CRGY0219738.1]	0.859864
00740 Riboflavin metabolism	14	7452	17	9740	0.408255	1.07638	[CRGY0225405.1, CRGY0223491.1, CRGY0218897.1, CRGY0230295.1, CRGY0203981.1, CRGY0228357.1, CRGY0221841.1, CRGY0210643.1, CRGY0207720.1, CRGY0226330.1, CRGY0222542.1, CRGY0228857.1, CRGY0218710.1, CRGY0220845.1]	0.859864
00750 Vitamin B6 metabolism	14	7452	18	9740	0.579075	1.01658	[CRGY0211120.1, CRGY0202481.1, CRGY0230477.1, CRGY0206867.1, CRGY0202482.1, CRGY0223739.1, CRGY0225987.1, CRGY0224242.1, CRGY0224235.1, CRGY0213621.1, CRGY0202664.1, CRGY0223561.1, CRGY0219347.1, CRGY0226216.1]	1.02089
00780 Biotin metabolism	14	7452	24	9740	0.986664	0.762435	[CRGY0215932.1, CRGY0203605.1, CRGY0227845.1, CRGY0218919.1, CRGY0206647.1, CRGY0212390.1, CRGY0206003.1, CRGY0215367.1, CRGY0213170.1, CRGY0202844.1, CRGY0209476.1, CRGY0202050.1, CRGY0222748.1, CRGY0223647.1]	1.21044
00904 Diterpenoid biosynthesis	14	7452	37	9740	1	0.494553	[CRGY0203573.1, CRGY0221562.1, CRGY0206127.1, CRGY0224119.1, CRGY0221373.1, CRGY0225111.1, CRGY0214051.1, CRGY0204396.1, CRGY0204933.1, CRGY0210114.1, CRGY0202395.1, CRGY0218551.1, CRGY0204528.1, CRGY0225103.1]	1.0531
00537 Glycosylphosphatidylinositol (GPI)-anchored proteins	12	7452	12	9740	0.0401479	1.30703	[CRGY0218815.1, CRGY0210271.1, CRGY0223491.1, CRGY0201575.1, CRGY0223682.1, CRGY0205662.1, CRGY0204344.1, CRGY0229293.1, CRGY0210067.1, CRGY0223283.1, CRGY0226044.1, CRGY0207804.1]	0.180287
99996 General function prediction only	11	7452	12	9740	0.188286	1.19811	[CRGY0208221.1, CRGY0222901.1, CRGY0214241.1, CRGY0229169.1, CRGY0217663.1, CRGY0211749.1, CRGY0208141.1, CRGY0221609.1, CRGY0231046.1, CRGY0205821.1, CRGY0219525.1]	0.527202
04091 Lectins	11	7452	12	9740	0.188286	1.19811	[CRGY0225186.1, CRGY0218182.1, CRGY0222554.1, CRGY0206595.1, CRGY0225185.1, CRGY0229123.1, CRGY0216506.1, CRGY0227776.1, CRGY0223095.1, CRGY0216181.1, CRGY0215121.1]	0.527202
99974 Translation	11	7452	14	9740	0.574904	1.02695	[CRGY0223373.1, CRGY0217374.1, CRGY0217156.1, CRGY0206521.1, CRGY0214583.1, CRGY0225607.1, CRGY0200073.1, CRGY0209848.1, CRGY0200086.1, CRGY0228330.1, CRGY0220451.1]	1.0211
00514 Other types of O-glycan biosynthesis	11	7452	17	9740	0.91908	0.845726	[CRGY0225391.1, CRGY0225381.1, CRGY0206588.1, CRGY0206866.1, CRGY0222453.1, CRGY0225385.1, CRGY0218742.1, CRGY0225389.1, CRGY0225378.1, CRGY0202900.1, CRGY0213961.1]	1.18238
00966 Glucosinolate biosynthesis	11	7452	29	9740	0.999998	0.495771	[CRGY0216186.1, CRGY0216187.1, CRGY0229977.1, CRGY0201546.1, CRGY0220182.1, CRGY0201537.1, CRGY0212912.1, CRGY0207456.1, CRGY0212911.1, CRGY0217993.1, CRGY0220180.1]	1.07207
03450 Non-homologous end-joining	10	7452	10	9740	0.0686313	1.30703	[CRGY0224834.1, CRGY0218151.1, CRGY0225588.1, CRGY0205718.1, CRGY0222625.1, CRGY0225767.1, CRGY0225756.1, CRGY0222111.1, CRGY0222626.1, CRGY0207454.1]	0.267775
00905 Brassinosteroid biosynthesis	10	7452	13	9740	0.634799	1.00541	[CRGY0219382.1, CRGY0216569.1, CRGY0219393.1, CRGY0202728.1, CRGY0227708.1, CRGY0227447.1, CRGY0217896.1, CRGY0213308.1, CRGY0223235.1, CRGY0202348.1]	1.05652
00536 Glycosaminoglycan binding proteins	10	7452	17	9740	0.971773	0.768842	[CRGY0204806.1, CRGY0201891.1, CRGY0205035.1, CRGY0218737.1, CRGY0217350.1, CRGY0216109.1, CRGY0220325.1, CRGY0224238.1, CRGY0223108.1, CRGY0217511.1]	1.2109
02048 Prokaryotic defense system	9	7452	9	9740	0.0897288	1.30703	[CRGY0225555.1, CRGY0213044.1, CRGY0219230.1, CRGY0206736.1, CRGY0205714.1, CRGY0211454.1, CRGY0224799.1, CRGY0221880.1, CRGY0220736.1]	0.314051
04122 Sulfur relay system	9	7452	11	9740	0.502756	1.06939	[CRGY0215671.1, CRGY0213044.1, CRGY0221908.1, CRGY0209187.1, CRGY0221421.1, CRGY0209031.1, CRGY0218753.1, CRGY0230218.1, CRGY0224817.1]	0.942172
00965 Betalain biosynthesis	9	7452	14	9740	0.913193	0.840235	[CRGY0211393.1, CRGY0211417.1, CRGY0205257.1, CRGY0211391.1, CRGY0222465.1, CRGY0211419.1, CRGY0205263.1, CRGY0211421.1, CRGY0205258.1]	1.1812
01005 Lipopolysaccharide biosynthesis proteins	8	7452	9	9740	0.337941	1.16181	[CRGY0221378.1, CRGY0205120.1, CRGY0201767.1, CRGY0215360.1, CRGY0223479.1, CRGY0203884.1, CRGY0207777.1, CRGY0219145.1]	0.804301
00261 Monobactam biosynthesis	8	7452	9	9740	0.337941	1.16181	[CRGY0209182.1, CRGY0218203.1, CRGY0227281.1, CRGY0229623.1, CRGY0206974.1, CRGY0224851.1, CRGY0218709.1, CRGY0208977.1]	0.804301
00903 Limonene and pinene degradation	8	7452	10	9740	0.571283	1.04563	[CRGY0213411.1, CRGY0209402.1, CRGY0230613.1, CRGY0209254.1, CRGY0207486.1, CRGY0209253.1, CRGY0206609.1, CRGY0211333.1]	1.0223
00591 Linoleic acid metabolism	8	7452	13	9740	0.938559	0.804327	[CRGY0206661.1, CRGY0215704.1, CRGY0206008.1, CRGY0222806.1, CRGY0206662.1, CRGY0206673.1, CRGY0218963.1, CRGY0228958.1]	1.19453
00300 Lysine biosynthesis	8	7452	13	9740	0.938559	0.804327	[CRGY0209182.1, CRGY0227281.1, CRGY0229623.1, CRGY0206974.1, CRGY0209527.1, CRGY0224851.1, CRGY0218709.1, CRGY0220937.1]	1.19453
00660 C5-Branched dibasic acid metabolism	8	7452	22	9740	0.999989	0.475284	[CRGY0222589.1, CRGY0227216.1, CRGY0230914.1, CRGY0220182.1, CRGY0217993.1, CRGY0214438.1, CRGY0220180.1, CRGY0211907.1]	1.08675
99973 Transcription	7	7452	7	9740	0.153359	1.30703	[CRGY0230724.1, CRGY0202524.1, CRGY0222333.1, CRGY0215057.1, CRGY0209612.1, CRGY0223325.1, CRGY0209611.1]	0.48666
00604 Glycosphingolipid biosynthesis - ganglio series	7	7452	7	9740	0.153359	1.30703	[CRGY0216818.1, CRGY0202690.1, CRGY0222596.1, CRGY0222597.1, CRGY0215641.1, CRGY0211018.1, CRGY0226606.1]	0.48666
99988 Secondary metabolism	7	7452	8	9740	0.405717	1.14365	[CRGY0223983.1, CRGY0223971.1, CRGY0223972.1, CRGY0223981.1, CRGY0223980.1, CRGY0223970.1, CRGY0230439.1]	0.869916
99992 Structural proteins	7	7452	8	9740	0.405717	1.14365	[CRGY0218537.1, CRGY0219321.1, CRGY0202488.1, CRGY0221188.1, CRGY0211245.1, CRGY0211815.1, CRGY0208966.1]	0.869916
00072 Synthesis and degradation of ketone bodies	7	7452	9	9740	0.642931	1.01658	[CRGY0219884.1, CRGY0212082.1, CRGY0228165.1, CRGY0212239.1, CRGY0204177.1, CRGY0207070.1, CRGY0230781.1]	1.06262
00901 Indole alkaloid biosynthesis	7	7452	12	9740	0.958954	0.762435	[CRGY0205257.1, CRGY0222465.1, CRGY0230623.1, CRGY0230624.1, CRGY0205263.1, CRGY0211117.1, CRGY0205258.1]	1.20122
00430 Taurine and hypotaurine metabolism	6	7452	6	9740	0.200483	1.30703	[CRGY0204969.1, CRGY0230470.1, CRGY0207681.1, CRGY0207680.1, CRGY0224445.1, CRGY0223446.1]	0.548448
00440 Phosphonate and phosphinate metabolism	6	7452	7	9740	0.483227	1.12031	[CRGY0222825.1, CRGY0220013.1, CRGY0203370.1, CRGY0201612.1, CRGY0201610.1, CRGY0208261.1]	0.927485
99975 Protein processing	6	7452	7	9740	0.483227	1.12031	[CRGY0203595.1, CRGY0221263.1, CRGY0215740.1, CRGY0207059.1, CRGY0230164.1, CRGY0203598.1]	0.927485
00785 Lipoic acid metabolism	5	7452	5	9740	0.262079	1.30703	[CRGY0203115.1, CRGY0203109.1, CRGY0222946.1, CRGY0206653.1, CRGY0204017.1]	0.663562
00333 Prodigiosin biosynthesis	5	7452	5	9740	0.262079	1.30703	[CRGY0215932.1, CRGY0218919.1, CRGY0206647.1, CRGY0228697.1, CRGY0206003.1]	0.663562
00601 Glycosphingolipid biosynthesis - lacto and neolacto series	4	7452	4	9740	0.342589	1.30703	[CRGY0208034.1, CRGY0208199.1, CRGY0203930.1, CRGY0219359.1]	0.791613
02042 Bacterial toxins	4	7452	4	9740	0.342589	1.30703	[CRGY0229263.1, CRGY0201502.1, CRGY0215971.1, CRGY0207097.1]	0.791613
99985 Amino acid metabolism	4	7452	4	9740	0.342589	1.30703	[CRGY0223548.1, CRGY0221918.1, CRGY0204364.1, CRGY0204361.1]	0.791613
99987 Cofactor metabolism	4	7452	4	9740	0.342589	1.30703	[CRGY0220512.1, CRGY0223633.1, CRGY0210220.1, CRGY0207617.1]	0.791613
99993 Cell motility	4	7452	6	9740	0.853766	0.871354	[CRGY0224191.1, CRGY0204219.1, CRGY0204226.1, CRGY0202225.1]	1.18828
01008 Polyketide biosynthesis proteins	3	7452	3	9740	0.447817	1.30703	[CRGY0228527.1, CRGY0228725.1, CRGY0228726.1]	0.895634
99978 Cell growth	3	7452	3	9740	0.447817	1.30703	[CRGY0216669.1, CRGY0229598.1, CRGY0228605.1]	0.895634
99982 Energy metabolism	3	7452	3	9740	0.447817	1.30703	[CRGY0203236.1, CRGY0218082.1, CRGY0203230.1]	0.895634
00524 Neomycin, kanamycin and gentamicin biosynthesis	3	7452	5	9740	0.91181	0.784219	[CRGY0205908.1, CRGY0223418.1, CRGY0208958.1]	1.18585
00523 Polyketide sugar unit biosynthesis	2	7452	2	9740	0.585348	1.30703	[CRGY0231292.1, CRGY0230586.1]	1.02436
00405 Phenazine biosynthesis	2	7452	2	9740	0.585348	1.30703	[CRGY0206843.1, CRGY0207723.1]	1.02436
00471 D-Glutamine and D-glutamate metabolism	2	7452	2	9740	0.585348	1.30703	[CRGY0224775.1, CRGY0218820.1]	1.02436
01051 Biosynthesis of ansamycins	2	7452	3	9740	0.86041	0.871354	[CRGY0214109.1, CRGY0224882.1]	1.19057
00332 Carbapenem biosynthesis	2	7452	3	9740	0.86041	0.871354	[CRGY0217348.1, CRGY0229328.1]	1.19057
00944 Flavone and flavonol biosynthesis	2	7452	5	9740	0.987657	0.522813	[CRGY0207088.1, CRGY0216127.1]	1.1993
01053 Biosynthesis of siderophore group nonribosomal peptides	1	7452	1	9740	0.765092	1.30703	[CRGY0217596.1]	1.18242
01011 Peptidoglycan biosynthesis and degradation proteins	1	7452	1	9740	0.765092	1.30703	[CRGY0215827.1]	1.18242
00515 Mannose type O-glycan biosynthesis	1	7452	1	9740	0.765092	1.30703	[CRGY0228405.1]	1.18242
01055 Biosynthesis of vancomycin group antibiotics	1	7452	1	9740	0.765092	1.30703	[CRGY0231292.1]	1.18242
00535 Proteoglycans	1	7452	1	9740	0.765092	1.30703	[CRGY0224370.1]	1.18242
99976 Replication and repair	1	7452	1	9740	0.765092	1.30703	[CRGY0228472.1]	1.18242
00525 Acarbose and validamycin biosynthesis	1	7452	1	9740	0.765092	1.30703	[CRGY0231292.1]	1.18242
B 09175 Drug resistance: Antimicrobial	1	7452	1	9740	0.765092	1.30703	[CRGY0215827.1]	1.18242
00254 Aflatoxin biosynthesis	1	7452	1	9740	0.765092	1.30703	[CRGY0209834.1]	1.18242
01502 Vancomycin resistance	1	7452	1	9740	0.765092	1.30703	[CRGY0215827.1]	1.18242
99983 Lipid metabolism	1	7452	4	9740	0.996961	0.326758	[CRGY0203693.1]	1.14626
00232 Caffeine metabolism	1	7452	8	9740	0.999991	0.163379	[CRGY0206606.1]	1.08181
